# Supplementary material for: Lineage-associated Human Divergently-paired Genes Exhibit Structural and Regulatory Characteristics
Source: Genomics Proteomics Bioinformatics. 2025 Jun 26;23(4):qzaf058. doi: 10.1093/gpbjnl/qzaf058 (PMC12672016; doi:10.1093/gpbjnl/qzaf058)
Supplement: qzaf058_Supplementary_Data [file qzaf058_supplementary_data.zip › TableS8.xlsx]

## Sheet: venn_map
Table S8 DPGs identified in the three reference genomes
CHM13v2.0	GRCh38.111	YAO-pat	YAO-mat
B3GALT6–SDF4	ISG15–HES4	B3GALT6–SDF4	B3GALT6–SDF4
PUSL1–ACAP3	B3GALT6–SDF4	CPTP–INTS11	CPTP–INTS11
CPTP–INTS11	CPTP–INTS11	RER1–MORN1	RER1–MORN1
RER1–MORN1	RER1–MORN1	TP73–WRAP73	TP73–WRAP73
TPRG1L–MEGF6	TP73–WRAP73	DFFB–CEP104	DFFB–CEP104
DFFB–CEP104	DFFB–CEP104	ESPN–HES2	ESPN–HES2
KCNAB2–NPHP4	ESPN–HES2	TAS1R1–NOL9	TAS1R1–NOL9
TAS1R1–NOL9	TAS1R1–NOL9	PHF13–KLHL21	PHF13–KLHL21
NMNAT1–LZIC	PHF13–KLHL21	NMNAT1–LZIC	NMNAT1–LZIC
RBP7–LOC124903840	NMNAT1–LZIC	PEX14–DFFA	PEX14–DFFA
FBXO44–FBXO2	PEX14–DFFA	DRAXIN–MAD2L2	DRAXIN–MAD2L2
CLCN6–MTHFR	DRAXIN–MAD2L2	CLCN6–MTHFR	CLCN6–MTHFR
MRTO4–EMC1	CLCN6–MTHFR	DNAJC16–CASP9	DNAJC16–CASP9
SLC66A1–AKR7A2	DNAJC16–CASP9	CLCNKA–HSPB7	CLCNKA–HSPB7
TMEM50A–RSRP1	CLCNKA–HSPB7	SZRD1–FBXO42	SZRD1–FBXO42
MACO1–RHCE	SZRD1–FBXO42	MRTO4–EMC1	MRTO4–EMC1
ZNF593–C1orf232	MRTO4–EMC1	SLC66A1–AKR7A2	SLC66A1–AKR7A2
CD52–UBXN11	SLC66A1–AKR7A2	UBXN10–PLA2G2C	UBXN10–PLA2G2C
ARID1A–LOC124900417	UBXN10–PLA2G2C	KDM1A–TEX46	KDM1A–TEX46
NUDC–GPATCH3	KDM1A–TEX46	NIPAL3–STPG1	NIPAL3–STPG1
ZCCHC17–SNRNP40	TMEM50A–RSRP1	TMEM50A–RSRP1	TMEM50A–RSRP1
EIF3I–TMEM234	MACO1–RHCE	MACO1–RHCE	MACO1–RHCE
TSSK3–FAM229A	ZNF593–C1orf232	ZNF593–C1orf232	ZNF593–C1orf232
RBBP4–ZBTB8OS	CD52–UBXN11	CD52–UBXN11	CD52–UBXN11
NCDN–KIAA0319L	NUDC–GPATCH3	NUDC–GPATCH3	NUDC–GPATCH3
MAP7D1–TRAPPC3	ZCCHC17–SNRNP40	ZCCHC17–SNRNP40	ZCCHC17–SNRNP40
CDCA8–AIRIM	RBBP4–ZBTB8OS	RBBP4–ZBTB8OS	RBBP4–ZBTB8OS
C1orf122–YRDC	AZIN2–AK2	AZIN2–AK2	AZIN2–AK2
CCDC30–ZMYND12	ZMYM1–ZMYM6-ZMYM6NB	ZMYM1–ENSG00000271741	ZMYM1–ENSG00000271741
PPCS–ZMYND12	ZMYM1–ZMYM6	ZMYM1–ZMYM6	ZMYM1–ZMYM6
C1orf50–P3H1	NCDN–KIAA0319L	NCDN–KIAA0319L	NCDN–KIAA0319L
ERMAP–SVBP	MAP7D1–TRAPPC3	MAP7D1–TRAPPC3	MAP7D1–TRAPPC3
CFAP57–EBNA1BP2	CDCA8–AIRIM	CDCA8–C1orf109	CDCA8–C1orf109
SZT2–MED8	PPIE–HPCAL4	PPIE–HPCAL4	PPIE–HPCAL4
ARMH1–TMEM53	PPCS–ZMYND12	PPCS–ZMYND12	PPCS–ZMYND12
UROD–HECTD3	C1orf50–P3H1	C1orf50–P3H1	C1orf50–P3H1
TOE1–MUTYH	C1orf50–P3H1	ENSG00000283580–P3H1	ENSG00000283580–P3H1
MMACHC–CCDC163	ERMAP–SVBP	ERMAP–SVBP	ERMAP–SVBP
TMEM69–GPBP1L1	TMEM125–EBNA1BP2	TMEM125–EBNA1BP2	TMEM125–EBNA1BP2
TSPAN1–PIK3R3	SZT2–MED8	SZT2–MED8	SZT2–MED8
UQCRH–LRRC41	ARMH1–TMEM53	ARMH1–TMEM53	ARMH1–TMEM53
TEX38–ATPAF1	UROD–HECTD3	UROD–HECTD3	UROD–HECTD3
CMPK1–STIL	TOE1–MUTYH	TOE1–MUTYH	TOE1–MUTYH
OSBPL9–EPS15	MMACHC–CCDC163	MMACHC–CCDC163	MMACHC–CCDC163
BTF3L4–TXNDC12	TMEM69–GPBP1L1	TMEM69–GPBP1L1	TMEM69–GPBP1L1
LRRC42–IFT25	UQCRH–LRRC41	UQCRH–LRRC41	UQCRH–LRRC41
TCEANC2–TMEM59	ELAVL4–AGBL4	ELAVL4–AGBL4	ELAVL4–AGBL4
MRPL37–CYB5RL	CDKN2C–FAF1	CDKN2C–FAF1	CDKN2C–FAF1
MIER1–DNAI4	PRPF38A–ORC1	PRPF38A–ORC1	PRPF38A–ORC1
SRSF11–LRRC40	SCP2–ECHDC2	SCP2–ECHDC2	SCP2–ECHDC2
FPGT-TNNI3K–LRRIQ3	LRRC42–IFT25	LRRC42–HSPB11	LRRC42–HSPB11
FPGT–LRRIQ3	TCEANC2–TMEM59	TCEANC2–TMEM59	TCEANC2–TMEM59
TYW3–CRYZ	PRKAA2–PLPP3	PRKAA2–PLPP3	PRKAA2–PLPP3
ACADM–SLC44A5	PGM1–ITGB3BP	PGM1–ITGB3BP	PGM1–ITGB3BP
DNAJB4–FUBP1	MIER1–DNAI4	MIER1–DNAI4	MIER1–DNAI4
SPATA1–GNG5	SRSF11–LRRC40	SRSF11–LRRC40	SRSF11–LRRC40
HS2ST1–SELENOF	FPGT-TNNI3K–LRRIQ3	FPGT-TNNI3K–LRRIQ3	FPGT-TNNI3K–LRRIQ3
TRMT13–SASS6	FPGT–LRRIQ3	FPGT–LRRIQ3	FPGT–LRRIQ3
SLC30A7–EXTL2	TYW3–CRYZ	TYW3–CRYZ	TYW3–CRYZ
ELAPOR1–CFAP276	DNAJB4–FUBP1	DNAJB4–FUBP1	DNAJB4–FUBP1
AMPD2–GNAT2	GIPC2–FUBP1	GIPC2–FUBP1	GIPC2–FUBP1
CEPT1–DRAM2	SPATA1–GNG5	SPATA1–GNG5	SPATA1–GNG5
ATP5PB–WDR77	HS2ST1–SELENOF	HS2ST1–SELENOF	HS2ST1–SELENOF
DDX20–INKA2	RPAP2–GLMN	RPAP2–GLMN	RPAP2–GLMN
CAPZA1–ST7L	CCDC18–TMED5	CCDC18–TMED5	CCDC18–TMED5
DCLRE1B–AP4B1	TRMT13–SASS6	TRMT13–SASS6	TRMT13–SASS6
WDR3–GDAP2	SLC30A7–EXTL2	SLC30A7–EXTL2	SLC30A7–EXTL2
SRGAP2C–FAM72B	ELAPOR1–CFAP276	ELAPOR1–CFAP276	ELAPOR1–CFAP276
POLR3C–RNF115	CEPT1–DRAM2	CEPT1–DRAM2	CEPT1–DRAM2
POLR3GL–ANKRD34A	ATP5PB–WDR77	ATP5PB–WDR77	ATP5PB–WDR77
PRKAB2–CHD1L	DDX20–INKA2	DDX20–INKA2	DDX20–INKA2
H2AC20–H2BC21	WDR3–GDAP2	DCLRE1B–AP4B1	DCLRE1B–AP4B1
BOLA1–H2AC21	PHGDH–ZNF697	WDR3–GDAP2	WDR3–GDAP2
VPS45–OTUD7B	SRGAP2C–FAM72B	PHGDH–ZNF697	PHGDH–ZNF697
C1orf54–APH1A	FAM72D–SRGAP2B	SRGAP2C–FAM72B	SRGAP2C–FAM72B
PRUNE1–MINDY1	POLR3C–RNF115	FAM72D–SRGAP2B	FAM72D–SRGAP2B
MLLT11–CDC42SE1	ENSG00000280778–ENSG00000289565	POLR3C–RNF115	POLR3C–RNF115
SCNM1–LYSMD1	ENSG00000280778–RBM8A	ENSG00000280778–ENSG00000289565	ENSG00000280778–ENSG00000289565
OAZ3–MRPL9	POLR3GL–ANKRD34A	ENSG00000280778–RBM8A	ENSG00000280778–RBM8A
LELP1–SPRR2G	CHD1L–FMO5	POLR3GL–ANKRD34A	POLR3GL–ANKRD34A
CHTOP–S100A13	H2AC20–H2BC21	FMO5–CHD1L	FMO5–CHD1L
CREB3L4–SLC39A1	BOLA1–H2AC21	H2AC20–H2BC21	H2AC20–H2BC21
RPS27–RAB13	PRUNE1–MINDY1	BOLA1–H2AC21	BOLA1–H2AC21
UBAP2L–C1orf43	GABPB2–CDC42SE1	PRUNE1–MINDY1	PRUNE1–MINDY1
TDRD10–SHE	OAZ3–MRPL9	GABPB2–CDC42SE1	GABPB2–CDC42SE1
CKS1B–SHC1	CREB3L4–SLC39A1	OAZ3–MRPL9	OAZ3–MRPL9
DCST1–DCST2	UBAP2L–C1orf43	CREB3L4–SLC39A1	CREB3L4–SLC39A1
TRIM46–KRTCAP2	TDRD10–SHE	UBAP2L–C1orf43	UBAP2L–C1orf43
MTX1–THBS3	CKS1B–SHC1	TDRD10–SHE	TDRD10–SHE
FDPS–PKLR	DCST1–DCST2	CKS1B–SHC1	CKS1B–SHC1
DAP3–YY1AP1	TRIM46–KRTCAP2	DCST1–DCST2	DCST1–DCST2
SYT11–GON4L	MTX1–THBS3	TRIM46–KRTCAP2	TRIM46–KRTCAP2
LAMTOR2–UBQLN4	MSTO1–ASH1L	MTX1–THBS3	MTX1–THBS3
LMNA–MEX3A	SYT11–GON4L	MSTO1–ASH1L	MSTO1–ASH1L
TSACC–CCT3	LAMTOR2–UBQLN4	SYT11–GON4L	SYT11–GON4L
HAPLN2–GPATCH4	LMNA–MEX3A	LAMTOR2–UBQLN4	LAMTOR2–UBQLN4
METTL25B–ISG20L2	TMEM79–SMG5	LMNA–MEX3A	LMNA–MEX3A
PRCC–HDGF	METTL25B–ISG20L2	TMEM79–SMG5	TMEM79–SMG5
NCSTN–COPA	NCSTN–COPA	METTL25B–ISG20L2	METTL25B–ISG20L2
NIT1–PFDN2	NIT1–PFDN2	NCSTN–COPA	NCSTN–COPA
UFC1–DEDD	UCK2–TMCO1	NIT1–PFDN2	NIT1–PFDN2
NUF2–RGS5	MAEL–ILDR2	UCK2–TMCO1	UCK2–TMCO1
MAEL–ILDR2	BLZF1–NME7	MAEL–ILDR2	MAEL–ILDR2
BLZF1–NME7	DARS2–CENPL	BLZF1–NME7	BLZF1–NME7
DARS2–CENPL	RGL1–ARPC5	DARS2–CENPL	DARS2–CENPL
RGL1–ARPC5	SWT1–TRMT1L	RGL1–ARPC5	RGL1–ARPC5
SWT1–TRMT1L	ODR4–TPR	SWT1–TRMT1L	SWT1–TRMT1L
ODR4–TPR	RO60–UCHL5	ODR4–TPR	ODR4–TPR
RO60–UCHL5	DTL–INTS7	RO60–UCHL5	RO60–UCHL5
CRB1–ZBTB41	TATDN3–NSL1	DTL–INTS7	DTL–INTS7
DTL–INTS7	SPATA17–GPATCH2	TATDN3–NSL1	TATDN3–NSL1
TATDN3–NSL1	BROX–AIDA	SPATA17–GPATCH2	SPATA17–GPATCH2
SPATA17–GPATCH2	H2BC26–H2AC25	BROX–AIDA	BROX–AIDA
BROX–AIDA	URB2–TAF5L	H2BC26–H2AC25	H2BC26–H2AC25
CNIH3–WDR26	ARV1–TTC13	URB2–TAF5L	URB2–TAF5L
H2BC26–H2AC25	GNPAT–C1orf131	ARV1–TTC13	ARV1–TTC13
URB2–TAF5L	SPRTN–EXOC8	GNPAT–C1orf131	GNPAT–C1orf131
ARV1–TTC13	TSNAX–ENSG00000287856	SPRTN–EXOC8	SPRTN–EXOC8
GNPAT–C1orf131	TSNAX-DISC1–ENSG00000287856	TSNAX–ENSG00000287856	TSNAX–ENSG00000287856
SPRTN–EXOC8	GGPS1–ARID4B	TSNAX-DISC1–ENSG00000287856	TSNAX-DISC1–ENSG00000287856
MAP3K21–PCNX2	TBCE–ARID4B	GGPS1–ARID4B	GGPS1–ARID4B
GGPS1–ARID4B	SDCCAG8–CEP170	TBCE–ARID4B	TBCE–ARID4B
SDCCAG8–CEP170	CNST–TFB2M	SDCCAG8–CEP170	SDCCAG8–CEP170
EFCAB2–LOC124900416	WDR37–IDI1	CNST–TFB2M	CNST–TFB2M
CNST–TFB2M	FBH1–ANKRD16	CPSF3–ITGB1BP1	CPSF3–ITGB1BP1
ACP1–SH3YL1	ATP5F1C–KIN	UBXN2A–ATAD2B	UBXN2A–ATAD2B
RSAD2–CMPK2	CDC123–NUDT5	FKBP1B–WDCP	FKBP1B–WDCP
CPSF3–ITGB1BP1	OPTN–CCDC3	FAM228B–SF3B6	FAM228B–SF3B6
GEN1–SMC6	MSANTD7–CDNF	ENSG00000276087–PFN4	ENSG00000276087–PFN4
UBXN2A–ATAD2B	HSPA14–CDNF	CENPO–PTRHD1	CENPO–PTRHD1
FAM228B–SF3B6	ARL5B–NSUN6	ATRAID–SLC5A6	ATRAID–SLC5A6
CENPO–PTRHD1	MASTL–YME1L1	DNAJC5G–SLC30A3	DNAJC5G–SLC30A3
HADHB–HADHA	CREM–CUL2	SNX17–EIF2B4	SNX17–EIF2B4
SELENOI–ADGRF3	REEP3–JMJD1C	GPN1–CCDC121	GPN1–CCDC121
SNX17–EIF2B4	FAM149B1–ECD	SLC4A1AP–SUPT7L	SLC4A1AP–SUPT7L
GPN1–CCDC121	ADK–AP3M1	BABAM2–RBKS	BABAM2–RBKS
SLC4A1AP–SUPT7L	SHLD2–GLUD1	EHD3–CAPN14	EHD3–CAPN14
EHD3–CAPN14	PTEN–KLLN	GPATCH11–HEATR5B	GPATCH11–HEATR5B
GPATCH11–HEATR5B	ENSG00000289051–KLLN	CEBPZOS–SULT6B1	CEBPZOS–SULT6B1
CEBPZOS–SULT6B1	IFIT5–LIPA	NDUFAF7–CEBPZ	NDUFAF7–CEBPZ
NDUFAF7–CEBPZ	MARCHF5–CPEB3	GEMIN6–SRSF7	GEMIN6–SRSF7
MORN2–DHX57	KIF11–IDE	MORN2–DHX57	MORN2–DHX57
MTA3–KCNG3	PGAM1–RRP12	MTA3–KCNG3	MTA3–KCNG3
ABCG8–ABCG5	ZDHHC16–EXOSC1	CAMKMT–PREPL	CAMKMT–PREPL
CAMKMT–PREPL	UBTD1–MMS19	RHOQ–ATP6V1E2	RHOQ–ATP6V1E2
RHOQ–ATP6V1E2	HIF1AN–NDUFB8	CRIPT–PIGF	CRIPT–PIGF
CRIPT–PIGF	HIF1AN–NDUFB8	ACYP2–PSME4	ACYP2–PSME4
ERLEC1–ASB3	TWNK–MRPL43	RPS27A–CLHC1	RPS27A–CLHC1
ACYP2–PSME4	SFXN2–ARL3	COMMD1–CCT4	COMMD1–CCT4
RPS27A–CLHC1	INA–NT5C2	PNO1–DNAAF10	PNO1–DNAAF10
COMMD1–CCT4	PDCD11–ATP5MK	APLF–FBXO48	APLF–FBXO48
UGP2–WDPCP	SHOC2–BBIP1	MPHOSPH10–MCEE	MPHOSPH10–MCEE
UGP2–LOC124906014	VTI1A–ZDHHC6	CCT7–PRADC1	CCT7–PRADC1
PNO1–DNAAF10	NHLRC2–DCLRE1A	WDR54–ENSG00000159239	WDR54–ENSG00000159239
APLF–FBXO48	ENO4–HSPA12A	WDR54–C2orf81	WDR54–C2orf81
ANXA4–AAK1	SEC23IP–MCMBP	TTC31–CCDC142	TTC31–CCDC142
PCBP1–ASPRV1	PSTK–C10orf88	HTRA2–AUP1	HTRA2–AUP1
MPHOSPH10–MCEE	ACADSB–IKZF5	ELMOD3–RETSAT	ELMOD3–RETSAT
CCT7–PRADC1	BCCIP–UROS	SH2D6–CAPG	SH2D6–CAPG
WDR54–C2orf81	FANK1–DHX32	VAMP8–GGCX	VAMP8–GGCX
TTC31–CCDC142	LRRC27–STK32C	USP39–TMEM150A	USP39–TMEM150A
TLX2–PCGF1	RIC8A–BET1L	PTCD3–POLR1A	PTCD3–POLR1A
HTRA2–AUP1	PSMD13–SIRT3	RMND5A–RNF103-CHMP3	RMND5A–RNF103-CHMP3
DNAH6–SUCLG1	LRRC56–HRAS	RPIA–EIF2AK3	RPIA–EIF2AK3
ELMOD3–RETSAT	RASSF7–LMNTD2	ZNF2–ENSG00000289685	ZNF2–ENSG00000289685
SH2D6–CAPG	PANO1–SLC25A22	ZNF2–ZNF514	ZNF2–ZNF514
USP39–TMEM150A	RPLP2–PIDD1	CIAO1–TMEM127	CIAO1–TMEM127
PTCD3–POLR1A	TSPAN4–POLR2L	FER1L5–KANSL3	FER1L5–KANSL3
RMND5A–RNF103-CHMP3	KCNQ1–TRPM5	C2orf92–ACTR1B	C2orf92–ACTR1B
THNSL2–FABP1	PGAP2–NUP98	UNC50–COA5	UNC50–COA5
CIAO1–TMEM127	OR56A3–TRIM5	LIPT1–TSGA10	LIPT1–TSGA10
C2orf92–ACTR1B	CNGA4–FHIP1B	ENSG00000273155–TSGA10	ENSG00000273155–TSGA10
UNC50–COA5	TIMM10B–ARFIP2	MRPL30–MITD1	MRPL30–MITD1
LIPT1–TSGA10	TIMM10B–ARFIP2	CNOT11–TBC1D8	CNOT11–TBC1D8
MRPL30–MITD1	ILK–RRP8	TMEM182–MFSD9	TMEM182–MFSD9
TMEM182–MFSD9	NLRP14–ZNF214	SOWAHC–SEPTIN10	SOWAHC–SEPTIN10
SOWAHC–SEPTIN10	RPL27A–TRIM66	DBI–C2orf76	DBI–C2orf76
DBI–C2orf76	AKIP1–DENND2B	TSN–NIFK	TSN–NIFK
MZT2B–SMPD4	ADM–SBF2	IMP4–CCDC115	IMP4–CCDC115
IMP4–CCDC115	PDE3B–PSMA1	R3HDM1–ZRANB3	R3HDM1–ZRANB3
GPR39–LOC124905948	NUCB2–PIK3C2A	MBD5–ORC4	MBD5–ORC4
R3HDM1–ZRANB3	GTF2H1–HPS5	ARL6IP6–PRPF40A	ARL6IP6–PRPF40A
MBD5–ORC4	MISFA–UEVLD	UPP2–ACVR1	UPP2–ACVR1
ARL6IP6–PRPF40A	GAS2–FANCF	PKP4–CCDC148	PKP4–CCDC148
PKP4–CCDC148	METTL15–KIF18A	GCA–IFIH1	GCA–IFIH1
MARCHF7–BAZ2B	DNAJC24–DCDC1	PHOSPHO2–CFAP210	PHOSPHO2–CFAP210
GCA–IFIH1	ELP4–IMMP1L	KLHL23–CFAP210	KLHL23–CFAP210
LOC124906086–GALNT3	PDHX–APIP	DCAF17–METTL8	DCAF17–METTL8
PHOSPHO2-KLHL23–CFAP210	RAG1–TRAF6	METAP1D–SLC25A12	METAP1D–SLC25A12
PHOSPHO2–CFAP210	ATG13–HARBI1	SCRN3–CIR1	SCRN3–CIR1
DCAF17–METTL8	ZNF408–ARHGAP1	AGPS–NFE2L2	AGPS–NFE2L2
SCRN3–CIR1	NR1H3–ACP2	PJVK–PRKRA	PJVK–PRKRA
PJVK–PRKRA	NDUFS3–CELF1	PMS1–ORMDL1	PMS1–ORMDL1
DNAJC10–PDE1A	PTPMT1–CELF1	INPP1–HIBCH	INPP1–HIBCH
WDR75–COL5A2	TMX2-CTNND1–MED19	MAIP1–TYW5	MAIP1–TYW5
PMS1–ORMDL1	TMX2–MED19	NIF3L1–PPIL3	NIF3L1–PPIL3
HSPE1-MOB4–HSPD1	CTNND1–BTBD18	NDUFB3–HYCC2	NDUFB3–HYCC2
HSPE1–HSPD1	ZFP91–LPXN	NBEAL1–WDR12	NBEAL1–WDR12
MAIP1–TYW5	ZFP91-CNTF–LPXN	EEF1B2–NDUFS1	EEF1B2–NDUFS1
SGO2–KCTD18	STX3–OR10V1	FASTKD2–MDH1B	FASTKD2–MDH1B
NIF3L1–PPIL3	MS4A4A–MS4A6A	PIKFYVE–IDH1	PIKFYVE–IDH1
NDUFB3–HYCC2	TMEM138–CYB561A3	CPS1–LANCL1	CPS1–LANCL1
STRADB–TRAK2	SDHAF2–CPSF7	RUFY4–TNS1	RUFY4–TNS1
CARF–WDR12	SDHAF2–CPSF7	PNKD–AAMP	PNKD–AAMP
EEF1B2–NDUFS1	FEN1–TMEM258	CNOT9–USP37	CNOT9–USP37
FASTKD2–MDH1B	FADS2–TMEM258	BCS1L–ZNF142	BCS1L–ZNF142
CPS1–LANCL1	CSKMT–ENSG00000255432	STK36–RNF25	STK36–RNF25
TMEM169–PECR	CSKMT–C11orf98	ANKZF1–ATG9A	ANKZF1–ATG9A
PNKD–AAMP	TTC9C–HNRNPUL2-BSCL2	STK16–GLB1L	STK16–GLB1L
CNOT9–USP37	TTC9C–HNRNPUL2	TMEM198–CHPF	TMEM198–CHPF
BCS1L–ZNF142	NUDT22–TRPT1	COL4A3–COL4A4	COL4A3–COL4A4
STK36–RNF25	PRDX5–TRMT112	FBXO36–TRIP12	FBXO36–TRIP12
RETREG2–CNPPD1	PPP2R5B–ATG2A	EIF4E2–TIGD1	EIF4E2–TIGD1
ANKZF1–ATG9A	ZFPL1–CDCA5	PPP1R7–PASK	PPP1R7–PASK
STK16–GLB1L	VPS51–TMEM262	ATG4B–THAP4	ATG4B–THAP4
TMEM198–CHPF	MRPL49–FAU	ING5–DTYMK	ING5–DTYMK
INHA–OBSL1	PCNX3–MAP3K11	TRNT1–IL5RA	TRNT1–IL5RA
RHBDD1–IRS1	DRAP1–C11orf68	THUMPD3–SRGAP3	THUMPD3–SRGAP3
COL4A3–COL4A4	BANF1–EIF1AD	ARPC4–TADA3	ARPC4–TADA3
FBXO36–TRIP12	PELI3–MRPL11	ARPC4-TTLL3–TADA3	ARPC4-TTLL3–TADA3
CAB39–LOC124907996	ACTN3–ZDHHC24	TMEM43–CHCHD4	TMEM43–CHCHD4
COPS7B–PDE6D	CCS–CCDC87	LSM3–XPC	LSM3–XPC
EIF4E2–TIGD1	C11orf80–SPTBN2	BTD–HACL1	BTD–HACL1
PPP1R7–PASK	CABP4–GPR152	OXNAD1–DPH3	OXNAD1–DPH3
SEPTIN2–HDLBP	IGHMBP2–MRPL21	RAB5A–EFHB	RAB5A–EFHB
ATG4B–THAP4	NADSYN1–DHCR7	ZCWPW2–AZI2	ZCWPW2–AZI2
ING5–DTYMK	RNF121–XNDC1N-ZNF705EP-ALG1L9P	ENSG00000283563–AZI2	ENSG00000283563–AZI2
THUMPD3–SRGAP3	RNF121–XNDC1N	MLH1–EPM2AIP1	MLH1–EPM2AIP1
ARPC4–TADA3	LRTOMT–NUMA1	WDR48–SCN11A	WDR48–SCN11A
ARPC4-TTLL3–TADA3	LRRC51–NUMA1	TTC21A–GORASP1	TTC21A–GORASP1
TMEM43–CHCHD4	PAAF1–COA4	NKTR–SEC22C	NKTR–SEC22C
LSM3–XPC	PPME1–C2CD3	ACKR2–ENSG00000280571	ACKR2–ENSG00000280571
EAF1–METTL6	POLD3–LIPT2	ACKR2–HIGD1A	ACKR2–HIGD1A
BTD–HACL1	SPCS2–XRRA1	KIF15–KIAA1143	KIF15–KIAA1143
OXNAD1–DPH3	GVQW3–THAP12	EXOSC7–ZDHHC3	EXOSC7–ZDHHC3
RAB5A–EFHB	AAMDC–RSF1	TMIE–ALS2CL	TMIE–ALS2CL
LOC128966746–THRB	USP35–KCTD21	KLHL18–KIF9	KLHL18–KIF9
ZCWPW2–AZI2	TMEM126B–DLG2	TMA7–CCDC51	TMA7–CCDC51
MLH1–EPM2AIP1	MED17–TAF1D	TCTA–ENSG00000290318	TCTA–ENSG00000290318
WDR48–SCN11A	ANKRD49–MRE11	TCTA–RHOA	TCTA–RHOA
TTC21A–GORASP1	KDM4D–CWC15	RNF123–MST1	RNF123–MST1
NKTR–SEC22C	CEP57–FAM76B	CYB561D2–NPRL2	CYB561D2–NPRL2
ABHD5–ANO10	JRKL–CCDC82	ENSG00000272104–NPRL2	ENSG00000272104–NPRL2
KIF15–KIAA1143	RAB39A–SLC35F2	MAPKAPK3–CISH	MAPKAPK3–CISH
EXOSC7–ZDHHC3	ATM–NPAT	PARP3–RRP9	PARP3–RRP9
TMIE–ALS2CL	HOATZ–BTG4	ABHD14A-ACY1–PCBP4	ABHD14A-ACY1–PCBP4
KLHL18–KIF9	CFAP68–ENSG00000258529	ACY1–ABHD14B	ACY1–ABHD14B
ATRIP–CCDC51	NKAPD1–PIH1D2	GLYCTK–WDR82	GLYCTK–WDR82
KLHDC8B–CCDC71	SDHD–TIMM8B	PHF7–BAP1	PHF7–BAP1
IHO1–C3orf84	ENSG00000255292–TIMM8B	SPCS1–GLT8D1	SPCS1–GLT8D1
TCTA–RHOA	RBM7–C11orf71	IL17RB–CHDH	IL17RB–CHDH
RNF123–MST1	RBM7-REXO2–C11orf71	APPL1–HESX1	APPL1–HESX1
INKA1–CDHR4	RNF214–PCSK7	ATXN7–THOC7	ATXN7–THOC7
CYB561D2–NPRL2	ARCN1–IFT46	GPR27–ENSG00000285708	GPR27–ENSG00000285708
MAPKAPK3–CISH	UPK2–BCL9L	GPR27–EIF4E3	GPR27–EIF4E3
PARP3–RRP9	TRAPPC4–RPS25	C3orf38–CGGBP1	C3orf38–CGGBP1
ABHD14A-ACY1–ABHD14B	STT3A–FEZ1	ARL13B–PROS1	ARL13B–PROS1
ABHD14A–ABHD14B	DDX25–PUS3	NSUN3–DHFR2	NSUN3–DHFR2
PPM1M–TWF2	FAM118B–RPUSD4	LNP1–TOMM70	LNP1–TOMM70
PHF7–BAP1	FOXRED1–SRPRA	DZIP3–CIP2A	DZIP3–CIP2A
UQCC5–NT5DC2	VPS26B–NCAPD3	C3orf85–MORC1	C3orf85–MORC1
GNL3–PBRM1	ACAD8–THYN1	SLC35A5–ATG3	SLC35A5–ATG3
SPCS1–GLT8D1	CCDC77–KDM5A	ATP6V1A–NAA50	ATP6V1A–NAA50
LOC124906241–SFMBT1	ERC1–RAD52	TEX55–IGSF11	TEX55–IGSF11
IL17RB–CHDH	RHNO1–FOXM1	POGLUT1–TMEM39A	POGLUT1–TMEM39A
APPL1–HESX1	TULP3–FOXM1	GTF2E1–RABL3	GTF2E1–RABL3
PDE12–DNAH12	RAD51AP1–C12orf4	EAF2–IQCB1	EAF2–IQCB1
GPR27–EIF4E3	NDUFA9–AKAP3	FAM162A–MIX23	FAM162A–MIX23
C3orf38–CGGBP1	ENSG00000255639–AKAP3	DTX3L–PARP9	DTX3L–PARP9
ARL13B–PROS1	NCAPD2–MRPL51	MCM2–TPRA1	MCM2–TPRA1
NSUN3–DHFR2	USP5–CDCA3	SEC61A1–MGLL	SEC61A1–MGLL
LNP1–TOMM70	EMG1–PHB2	EEFSEC–RUVBL1	EEFSEC–RUVBL1
LOC124906262–RPL24	EMG1-C1S–PHB2	IFT122–EFCAB12	IFT122–EFCAB12
HHLA2–IFT57	CLSTN3–RBP5	NEK11–ASTE1	NEK11–ASTE1
DZIP3–CIP2A	KLRG1–M6PR	FOXL2NB–FOXL2	FOXL2NB–FOXL2
SLC35A5–ATG3	SMIM10L1–PRH1	MRPS22–PRR23A	MRPS22–PRR23A
ATP6V1A–NAA50	SMIM10L1–PRH1	SELENOT–SERP1	SELENOT–SERP1
QTRT2–CCDC191	SMIM10L1–TAS2R14	RSRC1–SHOX2	RSRC1–SHOX2
TEX55–IGSF11	C12orf60–WBP11	MFSD1–RARRES1	MFSD1–RARRES1
GTF2E1–RABL3	STRAP–EPS8	SMC4–IFT80	SMC4–IFT80
EAF2–IQCB1	CAPZA3–PLCZ1	NMD3–B3GALNT1	NMD3–B3GALNT1
FAM162A–MIX23	GOLT1B–RECQL	SERPINI1–PDCD10	SERPINI1–PDCD10
DTX3L–PARP9	ETFRF1–DNAI7	LRRIQ4–LRRC34	LRRIQ4–LRRC34
MCM2–TPRA1	FGFR1OP2–INTS13	NDUFB5–MRPL47	NDUFB5–MRPL47
EEFSEC–RUVBL1	KLHL42–MANSC4	ENSG00000288698–MRPL47	ENSG00000288698–MRPL47
IFT122–MBD4	PPHLN1–YAF2	EEF1AKMT4–ALG3	EEF1AKMT4–ALG3
NEK11–ASTE1	IRAK4–PUS7L	EEF1AKMT4-ECE2–ALG3	EEF1AKMT4-ECE2–ALG3
TF–TOPBP1	PCED1B–AMIGO2	POLR2H–CLCN2	POLR2H–CLCN2
CEP63–ANAPC13	PFKM–SENP1	MAP3K13–EHHADH	MAP3K13–EHHADH
FOXL2NB–FOXL2	TUBA1C–TUBA1A	CLDN16–CLDN1	CLDN16–CLDN1
EIF2A–SERP1	PRPF40B–MCRS1	OPA1–ATP13A4	OPA1–ATP13A4
SMC4–IFT80	TMBIM6–FMNL3	SLC51A–ZDHHC19	SLC51A–ZDHHC19
SERPINI1–PDCD10	ZNF740–CSAD	FBXO45–WDR53	FBXO45–WDR53
LRRIQ4–LRRC34	TARBP2–MAP3K12	NCBP2AS2–NCBP2	NCBP2AS2–NCBP2
NDUFB5–MRPL47	HNRNPA1–CBX5	LMLN–IQCG	LMLN–IQCG
EEF1AKMT4-ECE2–ALG3	COPZ1–NFE2	PIGG–ZNF721	PIGG–ZNF721
EEF1AKMT4–ALG3	ENSG00000258311–ITGA7	MYL5–ATP5ME	MYL5–ATP5ME
POLR2H–CLCN2	BLOC1S1–ITGA7	TMEM175–GAK	TMEM175–GAK
CHRD–THPO	ORMDL2–SARNP	IDUA–DGKQ	IDUA–DGKQ
DNAJB11–TBCCD1	RAB5B–PMEL	TACC3–SLBP	TACC3–SLBP
OPA1–ATP13A4	NABP2–RNF41	C4orf48–NELFA	C4orf48–NELFA
FBXO45–WDR53	IL23A–PAN2	CFAP99–ZFYVE28	CFAP99–ZFYVE28
PIGX–CEP19	SPRYD4–MIP	GRK4–NOP14	GRK4–NOP14
NCBP2AS2–NCBP2	HSD17B6–PRIM1	ZBTB49–LYAR	ZBTB49–LYAR
LOC124906255–PIGZ	NAB2–NEMP1	FAM200B–FBXL5	FAM200B–FBXL5
FYTTD1–RUBCN	MBD6–DDIT3	NCAPG–DCAF16	NCAPG–DCAF16
LMLN–IQCG	MARCHF9–CDK4	PI4K2B–SEPSECS	PI4K2B–SEPSECS
PIGG–ZNF721	EEF1AKMT3–METTL1	LIAS–RPL9	LIAS–RPL9
MYL5–ATP5ME	ENSG00000257921–METTL1	GUF1–YIPF7	GUF1–YIPF7
TMEM175–GAK	TBC1D30–GNS	GABRB1–GABRA4	GABRB1–GABRA4
TACC3–TMEM129	TBC1D30–GNS	NIPAL1–NFXL1	NIPAL1–NFXL1
CFAP99–ZFYVE28	GLIPR1L2–CAPS2	PAICS–PPAT	PAICS–PPAT
GRK4–NOP14	METTL25–CCDC59	POLR2B–NOA1	POLR2B–NOA1
ZBTB49–LYAR	LRRIQ1–TSPAN19	THAP6–RCHY1	THAP6–RCHY1
LOC124900165–STX18	RLIG1–C12orf50	USO1–G3BP2	USO1–G3BP2
STK32B–CYTL1	TMTC3–CEP290	ENOPH1–HNRNPDL	ENOPH1–HNRNPDL
TADA2B–CCDC96	VEZT–FGD6	THAP9–SEC31A	THAP9–SEC31A
TRMT44–ACOX3	AMDHD1–CCDC38	MRPS18C–HELQ	MRPS18C–HELQ
NCAPG–DCAF16	APAF1–IKBIP	PTPN13–MAPK10	PTPN13–MAPK10
LIAS–RPL9	SCYL2–DEPDC4	HERC3–PIGY	HERC3–PIGY
NIPAL1–CNGA1	PARPBP–NUP37	HERC3–PYURF	HERC3–PYURF
THAP6–RCHY1	ASCL1–PAH	TIGD2–FAM13A	TIGD2–FAM13A
USO1–G3BP2	TDG–UQCC6	MTTP–TRMT10A	MTTP–TRMT10A
FAM47E–SCARB2	HCFC2–GLT8D2	CISD2–UBE2D3	CISD2–UBE2D3
ENOPH1–HNRNPDL	WASHC4–ALDH1L2	ALPK1–TIFA	ALPK1–TIFA
THAP9–SEC31A	C12orf75–APPL2	LARP7–ZGRF1	LARP7–ZGRF1
MRPS18C–HELQ	UBE3B–KCTD10	SPATA5–NUDT6	SPATA5–NUDT6
PTPN13–MAPK10	MVK–MMAB	ABHD18–MFSD8	ABHD18–MFSD8
HERC3–PYURF	FAM216A–GPN3	C4orf33–SCLT1	C4orf33–SCLT1
HERC3–PIGY	RAD9B–VPS29	ABCE1–ENSG00000285713	ABCE1–ENSG00000285713
MTTP–TRMT10A	ACAD10–BRAP	ABCE1–ANAPC10	ABCE1–ANAPC10
CISD2–UBE2D3	ERP29–TMEM116	ARFIP1–TIGD4	ARFIP1–TIGD4
GSTCD–INTS12	PTPN11–RPL6	ETFDH–C4orf46	ETFDH–C4orf46
LARP7–ZGRF1	RITA1–DDX54	NPY5R–NPY1R	NPY5R–NPY1R
AFG2A–NUDT6	TPCN1–IQCD	KLHL2–TMEM192	KLHL2–TMEM192
ABHD18–MFSD8	PLBD2–SLC8B1	CLCN3–NEK1	CLCN3–NEK1
C4orf33–SCLT1	RNFT2–SPRING1	CEP44–FBXO8	CEP44–FBXO8
ABCE1–ANAPC10	PEBP1–VSIG10	ADAM29–GLRA3	ADAM29–GLRA3
ARFIP1–TIGD4	GATC–TRIAP1	TRAPPC11–RWDD4	TRAPPC11–RWDD4
ETFDH–C4orf46	RNF10–COQ5	PRIMPOL–CASP3	PRIMPOL–CASP3
CEP44–FBXO8	LOC128071547–COQ5	ANKRD37–LRP2BP	ANKRD37–LRP2BP
TRAPPC11–RWDD4	RNF34–ANAPC5	C4orf47–UFSP2	C4orf47–UFSP2
PRIMPOL–CASP3	SETD1B–RHOF	ENSG00000286001–CCDC127	ENSG00000286001–CCDC127
ANKRD37–LRP2BP	KNTC1–RSRC2	SDHA–CCDC127	SDHA–CCDC127
SDHA–CCDC127	GTF2H3–EIF2B1	TRIP13–BRD9	TRIP13–BRD9
TRIP13–BRD9	ZNF664–CCDC92	NDUFS6–MRPL36	NDUFS6–MRPL36
NDUFS6–MRPL36	RFLNA–CCDC92	SRD5A1–NSUN2	SRD5A1–NSUN2
SRD5A1–NSUN2	NOC4L–DDX51	MTRR–C5orf49	MTRR–C5orf49
MTRR–CFAP90	PXMP2–POLE	CCT5–ATPSCKMT	CCT5–ATPSCKMT
CCT5–ATPSCKMT	ZNF10–ZNF891	C5orf22–DROSHA	C5orf22–DROSHA
C5orf22–DROSHA	ENSG00000256825–ZNF891	SKP2–LMBRD2	SKP2–LMBRD2
SKP2–LMBRD2	MRPL57–SKA3	MTREX–DHX29	MTREX–DHX29
MTREX–DHX29	POLR1D–LNX2	NDUFAF2–ERCC8	NDUFAF2–ERCC8
NDUFAF2–ERCC8	USPL1–HMGB1	IPO11–DIMT1	IPO11–DIMT1
CWC27–SREK1IP1	BRCA2–ZAR1L	PPWD1–CENPK	PPWD1–CENPK
PPWD1–CENPK	NHLRC3–PROSER1	TRAPPC13–TRIM23	TRAPPC13–TRIM23
RAD17–AK6	WBP4–ELF1	SHLD3–TRIM23	SHLD3–TRIM23
RAD17–TAF9	LACC1–CCDC122	NLN–SGTB	NLN–SGTB
PTCD2–MRPS27	GPALPP1–NUFIP1	RAD17–AK6	RAD17–AK6
TMEM171–LOC124906516	LRRC63–LCP1	RAD17–TAF9	RAD17–TAF9
UTP15–ANKRA2	NUDT15–SUCLA2	UTP15–ANKRA2	UTP15–ANKRA2
HEXB–ENC1	SETDB2–CAB39L	HEXB–ENC1	HEXB–ENC1
NSA2–GFM2	ALG11–ATP7B	NSA2–GFM2	NSA2–GFM2
POLK–CERT1	BORA–MZT1	POLK–CERT1	POLK–CERT1
PDE8B–ZBED3	PIBF1–DIS3	ENSG00000284762–ZBED3	ENSG00000284762–ZBED3
BHMT2–DMGDH	UCHL3–COMMD6	JMY–DMGDH	JMY–DMGDH
THBS4–MTX3	BIVM-ERCC5–POGLUT2	THBS4–MTX3	THBS4–MTX3
MSH3–DHFR	BIVM–POGLUT2	MSH3–DHFR	MSH3–DHFR
XRCC4–TMEM167A	ABHD13–LIG4	XRCC4–TMEM167A	XRCC4–TMEM167A
POLR3G–MBLAC2	ING1–CARS2	ADGRV1–LYSMD3	ADGRV1–LYSMD3
ARSK–SKIC3	CUL4A–PCID2	SLF1–KIAA0825	SLF1–KIAA0825
RHOBTB3–SPATA9	TMCO3–DCUN1D2	ARSK–SKIC3	ARSK–SKIC3
CAST–ELL2	APEX1–OSGEP	PPIP5K2–GIN1	PPIP5K2–GIN1
LNPEP–LOC124906517	PNP–PIP4P1	SLC25A46–TMEM232	SLC25A46–TMEM232
PPIP5K2–GIN1	ARHGEF40–NDRG2	AP3S1–ATG12	AP3S1–ATG12
SLC25A46–TMEM232	TOX4–RAB2B	SLC22A4–P4HA2	SLC22A4–P4HA2
AP3S1–ATG12	MRPL52–SLC7A7	RAD50–IL5	RAD50–IL5
MEGF10–LOC105379198	C14orf119–ACIN1	UQCRQ–GDF9	UQCRQ–GDF9
RAD50–IL5	THTPA–ZFHX2	UBE2B–ENSG00000273345	UBE2B–ENSG00000273345
UQCRQ–GDF9	DCAF11–NRL	UBE2B–CDKL3	UBE2B–CDKL3
UBE2B–CDKL3	RNF31–PSME2	SEC24A–SAR1B	SEC24A–SAR1B
SLC25A48–CXCL14	ENSG00000259529–PSME2	KIF20A–BRD8	KIF20A–BRD8
KIF20A–BRD8	GMPR2–NEDD8-MDP1	MATR3–SIL1	MATR3–SIL1
FAM53C–CDC25C	GMPR2–NEDD8	SLC35A4–APBB3	SLC35A4–APBB3
SLC35A4–APBB3	NOP9–DHRS1	IK–NDUFA2	IK–NDUFA2
LOC131768270–APBB3	LTB4R–CIDEB	HARS2–HARS1	HARS2–HARS1
IK–NDUFA2	PRORP–PPP2R3C	RELL2–HDAC3	RELL2–HDAC3
HARS2–HARS1	ENSG00000258790–PPP2R3C	KCTD16–YIPF5	KCTD16–YIPF5
RELL2–HDAC3	TTC6–FOXA1	SH3RF2–GRXCR2	SH3RF2–GRXCR2
KCTD16–YIPF5	FANCM–FKBP3	ARHGEF37–CSNK1A1	ARHGEF37–CSNK1A1
ARHGEF37–CSNK1A1	LRR1–RPS29	HMGXB3–TIGD6	HMGXB3–TIGD6
HMGXB3–TIGD6	MGAT2–RPL36AL	MFAP3–FAM114A2	MFAP3–FAM114A2
MFAP3–FAM114A2	DMAC2L–L2HGDH	ITK–HAVCR2	ITK–HAVCR2
C5orf52–SOX30	GPR137C–TXNDC16	NIPAL4–ENSG00000285868	NIPAL4–ENSG00000285868
HMMR–NUDCD2	SOCS4–WDHD1	C5orf52–SOX30	C5orf52–SOX30
HIGD2A–NOP16	AP5M1–EXOC5	PTTG1–SLU7	PTTG1–SLU7
EIF4E1B–SNCB	ARID4A–ARMH4	HMMR–NUDCD2	HMMR–NUDCD2
ZNF346–UIMC1	KIAA0586–TIMM9	HIGD2A–NOP16	HIGD2A–NOP16
PRELID1–RAB24	JKAMP–L3HYPDH	EIF4E1B–SNCB	EIF4E1B–SNCB
SQSTM1–MGAT4B	SLC38A6–TRMT5	ZNF346–UIMC1	ZNF346–UIMC1
RIOK1–CAGE1	EIF2S1–ATP6V1D	PRELID1–RAB24	PRELID1–RAB24
KDM1B–TPMT	PLEKHH1–TMEM229B	SQSTM1–MGAT4B	SQSTM1–MGAT4B
E2F3–LOC124901482	SLC39A9–ERH	PSMG4–TUBB2B	PSMG4–TUBB2B
ALDH5A1–GPLD1	ADAM21–COX16	FARS2–LYRM4	FARS2–LYRM4
ACOT13–TDP2	ADAM21–SYNJ2BP-COX16	RIOK1–CAGE1	RIOK1–CAGE1
H2BC1–H2AC1	ADAM21–SYNJ2BP	PAK1IP1–C6orf52	PAK1IP1–C6orf52
H2AC6–H2BC4	COQ6–FAM161B	KDM1B–TPMT	KDM1B–TPMT
H2BC7–H3C4	BBOF1–ENTPD5	ALDH5A1–GPLD1	ALDH5A1–GPLD1
H2BC7–H2AC7	LIN52–ALDH6A1	ACOT13–TDP2	ACOT13–TDP2
H2AC8–H2BC8	VRTN–ABCD4	H2BC1–H2AC1	H2BC1–H2AC1
H2BC9–H3C7	ISCA2–NPC2	H2AC6–H2BC4	H2AC6–H2BC4
H2AC11–H2BC11	FCF1–AREL1	H2BC7–ENSG00000282988	H2BC7–ENSG00000282988
H2AC12–H2BC12	LRRC74A–ANGEL1	H2BC7–H2AC7	H2BC7–H2AC7
LOC105375107–POM121L2	GSTZ1–POMT2	H2AC8–H2BC8	H2AC8–H2BC8
H2AC13–H2BC13	SAMD15–TMED8	H2BC9–H3C7	H2BC9–H3C7
H2BC14–H2AC14	AHSA1–VIPAS39	H2AC11–H2BC11	H2AC11–H2BC11
H2BC15–H2AC15	SLIRP–ALKBH1	H2AC12–H2BC12	H2AC12–H2BC12
H2BC17–H2AC17	TDP1–EFCAB11	H2AC13–H2BC13	H2AC13–H2BC13
NKAPL–ZKSCAN4	DGLUCY–RPS6KA5	H2BC14–H2AC14	H2BC14–H2AC14
OR2H1–OR11A1	CPSF2–NDUFB1	H2BC15–H2AC15	H2BC15–H2AC15
TRIM15–TRIM10	LYSET–MOAP1	H2BC17–H3C12	H2BC17–H3C12
PRR3–GNL1	ENSG00000259066–MOAP1	H2BC17–H2AC17	H2BC17–H2AC17
MRPS18B–PPP1R10	UBR7–GON7	OR2H1–OR11A1	OR2H1–OR11A1
TUBB–MDC1	UNC79–BTBD7	PRR3–GNL1	PRR3–GNL1
TCF19–CCHCR1	IFI27L1–DDX24	MRPS18B–PPP1R10	MRPS18B–PPP1R10
NFKBIL1–ATP6V1G2	GSKIP–ATG2B	TUBB–MDC1	TUBB–MDC1
APOM–BAG6	CCNK–SETD3	TCF19–CCHCR1	TCF19–CCHCR1
CSNK2B–GPANK1	WDR25–WARS1	NFKBIL1–ATP6V1G2-DDX39B	NFKBIL1–ATP6V1G2-DDX39B
HSPA1A–HSPA1L	WDR20–HSP90AA1	APOM–BAG6	APOM–BAG6
C2–EHMT2	TECPR2–CINP	ENSG00000263020–GPANK1	ENSG00000263020–GPANK1
SKIC2–NELFE	KLC1–BAG5	MSH5–CLIC1	MSH5–CLIC1
STK19–DXO	COA8–BAG5	MSH5-SAPCD1–CLIC1	MSH5-SAPCD1–CLIC1
PPT2–PRRT1	ENSG00000256500–BAG5	HSPA1A–HSPA1L	HSPA1A–HSPA1L
RNF5–AGPAT1	ZFYVE21–XRCC3	C2–EHMT2	C2–EHMT2
PSMB9–TAP1	TDRD9–ATP5MJ	SKIC2–NELFE	SKIC2–NELFE
SLC39A7–RXRB	PGBD4–EMC7	PPT2–PRRT1	PPT2–PRRT1
RPS18–VPS52	NUTM1–NOP10	PPT2–ENSG00000285085	PPT2–ENSG00000285085
PFDN6–WDR46	ZFYVE19–DNAJC17	PPT2-EGFL8–PRRT1	PPT2-EGFL8–PRRT1
SYNGAP1–CUTA	CHP1–EXD1	PPT2-EGFL8–ENSG00000285085	PPT2-EGFL8–ENSG00000285085
KCTD20–PXT1	RTF1–NDUFAF1	RNF5–AGPAT1	RNF5–AGPAT1
TBC1D22B–TMEM217B	GANC–TMEM87A	PSMB9–PSMB8	PSMB9–PSMB8
TBC1D22B–TMEM217	SNAP23–ZNF106	BRD2–HLA-DMA	BRD2–HLA-DMA
PRICKLE4–FRS3	HAUS2–ENSG00000285942	SLC39A7–RXRB	SLC39A7–RXRB
TAF8–CCND3	HAUS2–LRRC57	RPS18–VPS52	RPS18–VPS52
LOC124900214–TRERF1	ADAL–LCMT2	PFDN6–WDR46	PFDN6–WDR46
BICRAL–TBCC	MAP1A–TP53BP1	ANKS1A–TAF11	ANKS1A–TAF11
KLC4–MRPL2	SERF2–ELL3	KCTD20–PXT1	KCTD20–PXT1
POLR1C–YIPF3	B2M–PATL2	TBC1D22B–TMEM217	TBC1D22B–TMEM217
POLH–XPO5	DUOXA2–DUOX2	TBC1D22B–TMEM217B	TBC1D22B–TMEM217B
ENPP4–CLIC5	DUOX1–DUOXA1	BYSL–ENSG00000288721	BYSL–ENSG00000288721
SLC25A27–CYP39A1	AFG2B–GATM	BYSL–MED20	BYSL–MED20
CENPQ–MMUT	CTXN2–MYEF2	TAF8–CCND3	TAF8–CCND3
BEND6–DST	SLC12A1–MYEF2	BICRAL–TBCC	BICRAL–TBCC
RWDD2A–PGM3	GALK2–COPS2	POLR1C–LRRC73	POLR1C–LRRC73
ORC3–RARS2	DTWD1–FAM227B	POLH–XPO5	POLH–XPO5
CASP8AP2–MDN1	SLC27A2–ATP8B4	MAD2L1BP–GTPBP2	MAD2L1BP–GTPBP2
KLHL32–NDUFAF4	TMOD2–LYSMD2	TMEM63B–MRPL14	TMEM63B–MRPL14
TSTD3–PNISR	PIGB–RAB27A	SLC25A27–CYP39A1	SLC25A27–CYP39A1
QRSL1–RTN4IP1	PIGB–PIGBOS1	CENPQ–MMUT	CENPQ–MMUT
CEP57L1–SESN1	PIERCE2–CCPG1	BEND6–DST	BEND6–DST
SMPD2–PPIL6	TCF12–ZNF280D	COL19A1–LMBRD1	COL19A1–LMBRD1
FIG4–AK9	FAM81A–MYO1E	DDX43–OOEP	DDX43–OOEP
CDC40–WASF1	SNX1–CIAO2A	RWDD2A–PGM3	RWDD2A–PGM3
FAM229B–TUBE1	TRIP4–PCLAF	ORC3–RARS2	ORC3–RARS2
NT5DC1–FRK	KBTBD13–RASL12	TSTD3–USP45	TSTD3–USP45
DSE–TSPYL4	SLC24A1–INTS14	QRSL1–RTN4IP1	QRSL1–RTN4IP1
PKIB–SERINC1	MAP2K1–TIPIN	NR2E1–OSTM1	NR2E1–OSTM1
TMEM200A–SAMD3	IQCH–AAGAB	CEP57L1–SESN1	CEP57L1–SESN1
ENPP3–MED23	LRRC49–LARP6	SMPD2–PPIL6	SMPD2–PPIL6
LOC124900217–NHSL1	BBS4–HIGD2B	FIG4–AK9	FIG4–AK9
VTA1–NMBR	PML–STOML1	CDC40–WASF1	CDC40–WASF1
PEX3–ADAT2	SCAMP5–RPP25	FAM229B–TUBE1	FAM229B–TUBE1
ARMT1–RMND1	SNX33–IMP3	DSE–TSPYL4	DSE–TSPYL4
ZDHHC14–LOC124906578	TMEM266–NRG4	PKIB–SERINC1	PKIB–SERINC1
GTF2H5–SERAC1	HMG20A–PEAK1	C6orf58–ENSG00000255330	C6orf58–ENSG00000255330
ACAT2–SOD2	SH2D7–TBC1D2B	C6orf58–SOGA3	C6orf58–SOGA3
MRPL18–TCP1	IDH3A–CIB2	TMEM200A–SAMD3	TMEM200A–SAMD3
PACRG–PRKN	MORF4L1–ADAMTS7	ENPP3–MED23	ENPP3–MED23
CEP43–LOC128966759	SAXO2–EFL1	VTA1–NMBR	VTA1–NMBR
C6orf120–WDR27	RAMAC–HOMER2	PEX3–ADAT2	PEX3–ADAT2
ERMARD–DYNLT2	MRPS11–MRPL46	PCMT1–NUP43	PCMT1–NUP43
FAM120B–DLL1	WDR93–PEX11A	ARMT1–RMND1	ARMT1–RMND1
NUDT1–MRM2	GDPGP1–CIB1	GTF2H5–SERAC1	GTF2H5–SERAC1
EIF3B–SNX8	ENSG00000284626–CIB1	ACAT2–SOD2	ACAT2–SOD2
AIMP2–PMS2	LRRC28–TTC23	MRPL18–TCP1	MRPL18–TCP1
BZW2–ANKMY2	ASB7–LINS1	PACRG–PRKN	PACRG–PRKN
CBX3–HNRNPA2B1	SNRNP25–POLR3K	C6orf120–ENSG00000285733	C6orf120–ENSG00000285733
AVL9–LSM5	MPG–RHBDF1	C6orf120–WDR27	C6orf120–WDR27
ANLN–MATCAP2	MCRIP2–METTL26	ERMARD–DYNLT2	ERMARD–DYNLT2
SUGCT–MPLKIP	HAGHL–CCDC78	TBP–PSMB1	TBP–PSMB1
MRPL32–PSMA2	CHTF18–RPUSD1	DNAAF5–PRKAR1B	DNAAF5–PRKAR1B
UBE2D4–URGCP	SOX8–LMF1	NUDT1–ENSG00000286192	NUDT1–ENSG00000286192
IGFBP1–CCDC201	GNPTG–TSR3	NUDT1–MRM2	NUDT1–MRM2
C7orf57–SUN3	CRAMP1–IFT140	EIF3B–SNX8	EIF3B–SNX8
CCT6A–PSPH	EME2–MRPS34	AIMP2–PMS2	AIMP2–PMS2
FKBP6–TRIM50	FAHD1–HAGH	BZW2–ANKMY2	BZW2–ANKMY2
BUD23–DNAJC30	GFER–NOXO1	CBX3–HNRNPA2B1	CBX3–HNRNPA2B1
MDH2–STYXL1	NPW–ZNF598	PLEKHA8–FKBP14	PLEKHA8–FKBP14
PHTF2–TMEM60	TSC2–NTHL1	AVL9–LSM5	AVL9–LSM5
DBF4–SLC25A40	THOC6–HCFC1R1	BBS9–RP9	BBS9–RP9
ANKIB1–KRIT1	ZNF75A–TIGD7	ANLN–MATCAP2	ANLN–MATCAP2
RBM48–PEX1	ZNF174–ZSCAN32	SUGCT–MPLKIP	SUGCT–MPLKIP
VPS50–HEPACAM2	NAA60–ZNF597	MRPL32–ENSG00000256646	MRPL32–ENSG00000256646
PEG10–SGCE	DNASE1–SLX4	MRPL32–PSMA2	MRPL32–PSMA2
BUD31–PDAP1	DNAJA3–CORO7	UBE2D4–URGCP	UBE2D4–URGCP
CPSF4–PTCD1	DNAAF8–ANKS3	CCT6A–PSPH	CCT6A–PSPH
ZKSCAN5–ZNF394	SMIM22–SEPTIN12	TYW1–SBDS	TYW1–SBDS
ZNF655–FAM200A	UBN1–GLYR1	FKBP6–TRIM50	FKBP6–TRIM50
AP4M1–MCM7	ALG1–NAGPA	BUD23–DNAJC30	BUD23–DNAJC30
MBLAC1–TAF6	SNX29–NPIPB2	MDH2–STYXL1	MDH2–STYXL1
STAG3–GPC2	BFAR–PARN	PHTF2–TMEM60	PHTF2–TMEM60
MEPCE–ZCWPW1	NDE1–MARF1	DBF4–SLC25A40	DBF4–SLC25A40
FBXO24–LRCH4	LYRM1–ERI2	ANKIB1–ENSG00000289027	ANKIB1–ENSG00000289027
SLC12A9–EPHB4	LYRM1–DCUN1D3	ANKIB1–ENSG00000285953	ANKIB1–ENSG00000285953
ZNHIT1–PLOD3	UBFD1–EARS2	ANKIB1–KRIT1	ANKIB1–KRIT1
LRWD1–ALKBH4	DCTN5–PALB2	RBM48–PEX1	RBM48–PEX1
ARMC10–FBXL13	KATNIP–GTF3C1	PEG10–SGCE	PEG10–SGCE
DUS4L-BCAP29–COG5	APOBR–CLN3	BRI3–TECPR1	BRI3–TECPR1
DUS4L–COG5	SH2B1–TUFM	BUD31–PDAP1	BUD31–PDAP1
DNAJB9–THAP5	SLX1B–BOLA2-SMG1P6	ZKSCAN5–ZNF394	ZKSCAN5–ZNF394
ZNF277–DOCK4	SLX1B–BOLA2	ZNF655–FAM200A	ZNF655–FAM200A
SSMEM1–TMEM209	ASPHD1–SEZ6L2	ENSG00000272647–FAM200A	ENSG00000272647–FAM200A
AKR1D1–CREB3L2	INO80E–HIRIP3	AP4M1–MCM7	AP4M1–MCM7
TMEM213–ATP6V0A4	C16orf92–DOC2A	CNPY4–TAF6	CNPY4–TAF6
TBXAS1–HIPK2	LOC112694756–TLCD3B	STAG3–GPC2	STAG3–GPC2
ZYX–FAM131B	SLX1A–BOLA2B	MEPCE–ZCWPW1	MEPCE–ZCWPW1
ZNF398–ZNF425	MYL11–TBC1D10B	SLC12A9–EPHB4	SLC12A9–EPHB4
TMEM176A–TMEM176B	RNF40–CFAP119	ZNHIT1–PLOD3	ZNHIT1–PLOD3
ABCB8–ATG9B	ZNF646–ZNF668	LRWD1–ALKBH4	LRWD1–ALKBH4
SLC4A2–CDK5	ORC6–VPS35	ARMC10–FBXL13	ARMC10–FBXL13
LOC124906620–LOC105375604	OGFOD1–NUDT21	CDHR3–ATXN7L1	CDHR3–ATXN7L1
VPS37A–CNOT7	RSPRY1–PSME3IP1	DUS4L–COG5	DUS4L–COG5
SFTPC–LGI3	COQ9–CIAPIN1	DUS4L-BCAP29–COG5	DUS4L-BCAP29–COG5
CDCA2–KCTD9	GINS3–PRSS54	DNAJB9–PNPLA8	DNAJB9–PNPLA8
DPYSL2–PNMA2	CKLF–TK2	DNAJB9–THAP5	DNAJB9–THAP5
HMBOX1–INTS9	CKLF-CMTM1–TK2	ZNF277–DOCK4	ZNF277–DOCK4
WRN–PURG	CES2–CIAO2B	AKR1D1–CREB3L2	AKR1D1–CREB3L2
BAG4–LSM1	FBXL8–TRADD	TBXAS1–HIPK2	TBXAS1–HIPK2
LETM2–NSD3	LRRC36–KCTD19	RAB19–SLC37A3	RAB19–SLC37A3
ADAM9–TM2D2	PARD6A–ACD	ZNF398–ZNF425	ZNF398–ZNF425
VDAC3–DKK4	C16orf86–ENKD1	LRRC61–ACTR3C	LRRC61–ACTR3C
SMIM19–SLC20A2	TSNAXIP1–RANBP10	TMEM176A–TMEM176B	TMEM176A–TMEM176B
HOOK3–RNF170	NUTF2–CENPT	SLC4A2–CDK5	SLC4A2–CDK5
MCM4–PRKDC	PRMT7–SLC7A6OS	RBM33–ENSG00000283128	RBM33–ENSG00000283128
TGS1–TMEM68	DDX19B–AARS1	DLGAP2–ERICH1	DLGAP2–ERICH1
CHCHD7–PLAG1	SF3B3–COG4	VPS37A–CNOT7	VPS37A–CNOT7
C8orf44-SGK3–VCPIP1	ATXN1L–AP1G1	CDCA2–KCTD9	CDCA2–KCTD9
CSPP1–COPS5	DHX38–TXNL4B	DPYSL2–PNMA2	DPYSL2–PNMA2
XKR9–LACTB2	TERF2IP–KARS1	PTK2B–TRIM35	PTK2B–TRIM35
RDH10–RPL7	CENPN–ENSG00000286221	ESCO2–CCDC25	ESCO2–CCDC25
CPNE3–RMDN1	DNAAF1–HSDL1	HMBOX1–INTS9	HMBOX1–INTS9
NDUFAF6–CCNE2	COX4I1–EMC8	WRN–PURG	WRN–PURG
PTDSS1–MTERF3	CTU2–RNF166	BAG4–LSM1	BAG4–LSM1
POP1–RIDA	TRAPPC2L–GALNS	ADAM9–TM2D2	ADAM9–TM2D2
OSR2–STK3	SPG7–ANKRD11	SMIM19–SLC20A2	SMIM19–SLC20A2
POLR2K–FBXO43	SPATA33–CHMP1A	HOOK3–RNF170	HOOK3–RNF170
DCAF13–SLC25A32	ZNF276–VPS9D1	MCM4–PRKDC	MCM4–PRKDC
ENY2–NUDCD1	GAS8–DBNDD1	TGS1–TMEM68	TGS1–TMEM68
COLEC10–TNFRSF11B	MRM3–GLOD4	CHCHD7–PLAG1	CHCHD7–PLAG1
MTBP–MRPL13	RPA1–SMYD4	C8orf44-SGK3–VCPIP1	C8orf44-SGK3–VCPIP1
NTAQ1–ATAD2	SRR–SMG6	XKR9–LACTB2	XKR9–LACTB2
NDUFB9–TATDN1	SGSM2–TSR1	TMEM70–ELOC	TMEM70–ELOC
NSMCE2–WASHC5	OR1R1P–OR3A2	GDAP1–JPH1	GDAP1–JPH1
PHF20L1–TMEM71	CTNS–0SHPK-TRPV1	CHMP4C–ZFAND1	CHMP4C–ZFAND1
PSCA–JRK	CTNS–SHPK	CA13–RBIS	CA13–RBIS
TIGD5–EEF1D	EMC6–TAX1BP3	CPNE3–RMDN1	CPNE3–RMDN1
IQANK1–FAM83H	CYB5D2–ZZEF1	NECAB1–TMEM64	NECAB1–TMEM64
MAF1–SHARPIN	ZMYND15–CXCL16	PTDSS1–MTERF3	PTDSS1–MTERF3
HSF1–BOP1	PLD2–C17orf114	POP1–RIDA	POP1–RIDA
SLC52A2–FBXL6	RNF167–SLC25A11	DCAF13–SLC25A32	DCAF13–SLC25A32
KIFC2–TMEM276-ZFTRAF1	ENO3–PFN1	EMC2–EIF3E	EMC2–EIF3E
KIFC2–TMEM276	KIF1C–INCA1	ENY2–NUDCD1	ENY2–NUDCD1
LRRC14–RECQL4	RPAIN–NUP88	UTP23–EIF3H	UTP23–EIF3H
SLC1A1–GLIS3	MIS12–DERL2	MTBP–MRPL13	MTBP–MRPL13
RRAGA–SAXO1	TXNDC17–KIAA0753	TBC1D31–DERL1	TBC1D31–DERL1
IFT74–PLAA	TXNDC17–LOC122526780	NTAQ1–ATAD2	NTAQ1–ATAD2
DNAJA1–APTX	C17orf100–MED31	NDUFB9–TATDN1	NDUFB9–TATDN1
CHMP5–BAG1	NLGN2–TMEM256-PLSCR3	NSMCE2–WASHC5	NSMCE2–WASHC5
DNAI1–FAM219A	NLGN2–TMEM256	SPATC1–PARP10	SPATC1–PARP10
PHF24–LOC730098	POLR2A–ZBTB4	WDR97–SHARPIN	WDR97–SHARPIN
CREB3–TLN1	SHBG–FXR2	HSF1–BOP1	HSF1–BOP1
RGP1–GBA2	CHD3–NAA38	KIFC2–ENSG00000291316	KIFC2–ENSG00000291316
TMEM8B–FAM221B	CNTROB–TRAPPC1	KIFC2–TMEM276	KIFC2–TMEM276
LOC124906875–LOC124906874	PFAS–CTC1	LRRC14–RECQL4	LRRC14–RECQL4
C9orf85–ABHD17B	CFAP52–STX8	RRAGA–SAXO1	RRAGA–SAXO1
OSTF1–NMRK1	GLP2R–GSG1L2	IFT74–PLAA	IFT74–PLAA
GCNT1–RFK	ADPRM–SCO1	DNAJA1–APTX	DNAJA1–APTX
RMI1–HNRNPK	TTC19–ZSWIM7	CHMP5–BAG1	CHMP5–BAG1
CENPP–NOL8	PIGL–NCOR1	NUDT2–KIF24	NUDT2–KIF24
NCBP1–TSTD2	DRC3–TOM1L2	GALT–SIGMAR1	GALT–SIGMAR1
SEC61B–ALG2	GID4–ATPAF2	CREB3–TLN1	CREB3–TLN1
INVS–ERP44	SMCR8–TOP3A	RGP1–GBA2	RGP1–GBA2
ZNF189–MRPL50	MAPK7–B9D1	TMEM8B–HINT2	TMEM8B–HINT2
ABITRAM–ELP1	TNFAIP1–IFT20	C9orf85–ABHD17B	C9orf85–ABHD17B
SLC31A1–FKBP15	TMEM199–POLDIP2	OSTF1–NMRK1	OSTF1–NMRK1
PRPF4–CDC26	SARM1–SEBOX	RMI1–HNRNPK	RMI1–HNRNPK
C9orf43–POLE3	SUPT6H–SDF2	CENPP–NOL8	CENPP–NOL8
B3GALT9–FBXW2	ERAL1–FAM222B	NCBP1–TSTD2	NCBP1–TSTD2
CNTRL–C5	TP53I13–ABHD15	SEC61B–ALG2	SEC61B–ALG2
GSN–RAB14	ADAP2–TEFM	INVS–ERP44	INVS–ERP44
MORN5–NDUFA8	ZNF207–C17orf75	ZNF189–MRPL50	ZNF189–MRPL50
MRRF–RBM18	LIG3–CCT6B	RNF20–PGAP4	RNF20–PGAP4
RABGAP1–ZBTB26	FNDC8–RAD51L3-RFFL	ABITRAM–ELP1	ABITRAM–ELP1
ARPC5L–RPL35	FNDC8–RAD51D	PALM2AKAP2–PTPN3	PALM2AKAP2–PTPN3
LRSAM1–RPL12	AP2B1–PEX12	SLC31A1–FKBP15	SLC31A1–FKBP15
TTC16–PTRH1	TADA2A–ACACA	PRPF4–CDC26	PRPF4–CDC26
SLC25A25–NAIF1	LRRC3C–ORMDL3	C9orf43–POLE3	C9orf43–POLE3
DNM1–CIZ1	FKBP10–P3H4	CNTRL–C5	CNTRL–C5
SWI5–GOLGA2	KLHL10–NT5C3B	MORN5–NDUFA8	MORN5–NDUFA8
COQ4–TRUB2	ODAD4–ACLY	MRRF–RBM18	MRRF–RBM18
LRRC8A–KYAT1-SPOUT1	TUBG1–RETREG3	ARPC5L–RPL35	ARPC5L–RPL35
LRRC8A–KYAT1	CNTD1–COA3	LRSAM1–RPL12	LRSAM1–RPL12
NUP188–DOLK	RUNDC1–PTGES3L-AARSD1	STXBP1–NIBAN2	STXBP1–NIBAN2
PTPA–CRAT	RUNDC1–PTGES3L	SLC25A25–NAIF1	SLC25A25–NAIF1
USP20–C9orf78	RND2–VAT1	SWI5–GOLGA2	SWI5–GOLGA2
GTF3C4–DDX31	NBR1–BRCA1	COQ4–TRUB2	COQ4–TRUB2
SPACA9–AK8	NAGS–PYY	LRRC8A–ENSG00000286112	LRRC8A–ENSG00000286112
GFI1B–TSC1	CCDC103–EFTUD2	LRRC8A–KYAT1	LRRC8A–KYAT1
CEL–LOC124902325	ACBD4–PLCD3	NUP188–DOLK	NUP188–DOLK
RPL7A–MED22	WNT9B–WNT3	PTPA–CRAT	PTPA–CRAT
SURF2–SURF1	LRRC46–MRPL10	GTF3C4–DDX31	GTF3C4–DDX31
MRPS2–PIERCE1	PRAC2–PRAC1	SPACA9–AK8	SPACA9–AK8
KCNT1–SOHLH1	ABI3–GNGT2	RPL7A–MED22	RPL7A–MED22
PMPCA–ENTR1	KAT7–FAM117A	SURF2–SURF1	SURF2–SURF1
C8G–FBXW5	EME1–MRPL27	STKLD1–SURF4	STKLD1–SURF4
SSNA1–ANAPC2	UTP18–MBTD1	PMPCA–ENTR1	PMPCA–ENTR1
NDOR1–TMEM203	STXBP4–COX11	C8G–FBXW5	C8G–FBXW5
STPG3–CIMIP2A	RAD51C–TEX14	SSNA1–ANAPC2	SSNA1–ANAPC2
NOXA1–EXD3	RAD51C–IGBP1C	NDOR1–TMEM203	NDOR1–TMEM203
WDR37–IDI1	PRR11–SKA2	NOXA1–EXD3	NOXA1–EXD3
FBH1–ANKRD16	VMP1–PTRH2	WDR37–IDI1	WDR37–IDI1
ATP5F1C–KIN	RPS6KB1–TUBD1	FBH1–ANKRD16	FBH1–ANKRD16
CDC123–NUDT5	TMEM104–NAT9	ATP5F1C–KIN	ATP5F1C–KIN
OPTN–CCDC3	OTOP2–USH1G	CDC123–NUDT5	CDC123–NUDT5
HSPA14–CDNF	MRPS7–GGA3	OPTN–CCDC3	OPTN–CCDC3
MSANTD7–CDNF	TSEN54–CASKIN2	MSANTD7–CDNF	MSANTD7–CDNF
MEIG1–DCLRE1C	SAP30BP–RECQL5	HSPA14–CDNF	HSPA14–CDNF
ARL5B–NSUN6	TEN1-CDK3–ACOX1	ARL5B–NSUN6	ARL5B–NSUN6
THNSL1–PRTFDC1	TEN1–ACOX1	MASTL–YME1L1	MASTL–YME1L1
MASTL–YME1L1	ZACN–SRP68	CREM–CUL2	CREM–CUL2
CREM–CUL2	AANAT–UBE2O	REEP3–JMJD1C	REEP3–JMJD1C
WASHC2C–LOC107984227	METTL23–JMJD6	FAM149B1–ECD	FAM149B1–ECD
TIMM23B–PARG	AFMID–TK1	ADK–AP3M1	ADK–AP3M1
REEP3–JMJD1C	CCDC40–TBC1D16	SHLD2–GLUD1	SHLD2–GLUD1
FAM149B1–ECD	PVALEF–AATK	PTEN–KLLN	PTEN–KLLN
ADK–AP3M1	NDUFAF8–TEPSIN	ENSG00000289051–KLLN	ENSG00000289051–KLLN
SHLD2–GLUD1	CCDC137–OXLD1	IFIT5–LIPA	IFIT5–LIPA
PTEN–KLLN	HGS–ARL16	MARCHF5–CPEB3	MARCHF5–CPEB3
LIPJ–RNLS	ANAPC11–ALYREF	KIF11–IDE	KIF11–IDE
MARCHF5–CPEB3	LRRC45–CENPX	PGAM1–RRP12	PGAM1–RRP12
ENTPD1–TCTN3	HEXD–OGFOD3	ZDHHC16–EXOSC1	ZDHHC16–EXOSC1
ZDHHC16–EXOSC1	NDC80–METTL4	UBTD1–MMS19	UBTD1–MMS19
UBTD1–MMS19	PSMG2–SPIRE1	HIF1AN–ENSG00000255339	HIF1AN–ENSG00000255339
ENTPD7–SLC25A28	RNMT–FAM210A	HIF1AN–NDUFB8	HIF1AN–NDUFB8
CUTC–COX15	MIB1–ABHD3	TWNK–MRPL43	TWNK–MRPL43
TWNK–MRPL43	ELP2–SLC39A6	SFXN2–ARL3	SFXN2–ARL3
SFXN3–PDZD7	KIAA1328–TPGS2	INA–NT5C2	INA–NT5C2
DPCD–POLL	HAUS1–ATP5F1A	PDCD11–ATP5MK	PDCD11–ATP5MK
PPRC1–LDB1	C18orf54–STARD6	SHOC2–BBIP1	SHOC2–BBIP1
FBXL15–PSD	WDR7–TXNL1	VTI1A–ZDHHC6	VTI1A–ZDHHC6
SUFU–ACTR1A	RELCH–PIGN	NHLRC2–DCLRE1A	NHLRC2–DCLRE1A
SFXN2–ARL3	CCDC102B–TMX3	ENO4–HSPA12A	ENO4–HSPA12A
PDCD11–ATP5MK	TIMM21–FBXO15	SEC23IP–MCMBP	SEC23IP–MCMBP
CFAP58–ITPRIP	ENSG00000267127–TXNL4A	PSTK–C10orf88	PSTK–C10orf88
SHOC2–BBIP1	RBFA–TXNL4A	ACADSB–IKZF5	ACADSB–IKZF5
VTI1A–ZDHHC6	REEP6–PCSK4	BCCIP–UROS	BCCIP–UROS
NHLRC2–DCLRE1A	IZUMO4–MOB3A	FANK1–DHX32	FANK1–DHX32
TDRD1–CCDC186	DOT1L–AP3D1	LRRC27–STK32C	LRRC27–STK32C
ACADSB–IKZF5	SF3A2–PLEKHJ1	RIC8A–BET1L	RIC8A–BET1L
BCCIP–UROS	OAZ1–JSRP1	PSMD13–SIRT3	PSMD13–SIRT3
FANK1–DHX32	ENSG00000273734–JSRP1	LRRC56–HRAS	LRRC56–HRAS
RIC8A–BET1L	SPPL2B–LSM7	RASSF7–LMNTD2	RASSF7–LMNTD2
PSMD13–SIRT3	MRPL54–APBA3	PANO1–SLC25A22	PANO1–SLC25A22
RASSF7–LMNTD2	ANKRD24–SIRT6	RPLP2–PIDD1	RPLP2–PIDD1
EPS8L2–DEAF1	MPND–STAP2	TSPAN4–POLR2L	TSPAN4–POLR2L
LOC124900301–GATD1	UHRF1–ARRDC5	KCNQ1–TRPM5	KCNQ1–TRPM5
PANO1–SLC25A22	HSD11B1L–MICOS13	PGAP2–NUP98	PGAP2–NUP98
RPLP2–PIDD1	CATSPERD–LONP1	OR56A3–TRIM5	OR56A3–TRIM5
TSPAN4–POLR2L	VMAC-CAPS–NDUFA11	CNGA4–FHIP1B	CNGA4–FHIP1B
KCNQ1–TRPM5	VMAC–NDUFA11	ENSG00000283977–ARFIP2	ENSG00000283977–ARFIP2
PGAP2–NUP98	TRIP10–GPR108	TIMM10B–ARFIP2	TIMM10B–ARFIP2
CNGA4–FHIP1B	ZNF557–MBD3L3	ILK–RRP8	ILK–RRP8
TIMM10B–ARFIP2	PET100–XAB2	NLRP14–ZNF214	NLRP14–ZNF214
ILK–RRP8	ENSG00000268400–XAB2	RPL27A–TRIM66	RPL27A–TRIM66
NLRP14–ZNF214	RPS28–ENSG00000167774	AKIP1–DENND2B	AKIP1–DENND2B
RPL27A–TRIM66	RPS28–NDUFA7	ADM–SBF2	ADM–SBF2
AKIP1–DENND2B	MBD3L1–ZNF558	PDE3B–PSMA1	PDE3B–PSMA1
PDE3B–PSMA1	UBL5–FBXL12	NUCB2–PIK3C2A	NUCB2–PIK3C2A
C11orf58–SOX6	C19orf38–TMED1	GTF2H1–HPS5	GTF2H1–HPS5
GTF2H1–HPS5	TIMM29–YIPF2	SPTY2D1OS–UEVLD	SPTY2D1OS–UEVLD
GAS2–FANCF	PRKCSH–ODAD3	GAS2–FANCF	GAS2–FANCF
METTL15–KIF18A	ZNF627–ELOF1	METTL15–KIF18A	METTL15–KIF18A
DNAJC24–DCDC1	WDR83–MAN2B1	DNAJC24–DCDC1	DNAJC24–DCDC1
ELP4–IMMP1L	THSD8–PRDX2	ELP4–IMMP1L	ELP4–IMMP1L
PRRG4–CCDC73	NACC1–TRMT1	PDHX–APIP	PDHX–APIP
PDHX–APIP	IER2–STX10	RAG1–TRAF6	RAG1–TRAF6
RAG1–TRAF6	CC2D1A–BRME1	ATG13–HARBI1	ATG13–HARBI1
ATG13–HARBI1	DCAF15–PODNL1	ZNF408–ARHGAP1	ZNF408–ARHGAP1
ZNF408–ARHGAP1	ZNF333–ADGRE3	NR1H3–ACP2	NR1H3–ACP2
NR1H3–ACP2	C19orf44–CALR3	NDUFS3–CELF1	NDUFS3–CELF1
PTPMT1–CELF1	TMEM38A–SMIM7	PTPMT1–CELF1	PTPMT1–CELF1
NDUFS3–KBTBD4	MYO9B–HAUS8	ENSG00000288534–MED19	ENSG00000288534–MED19
P2RX3–SSRP1	DDA1–ABHD8	TMX2–MED19	TMX2–MED19
TMX2–MED19	GTPBP3–ANO8	CTNND1–BTBD18	CTNND1–BTBD18
ZFP91–LPXN	MVB12A–BST2	ZFP91–LPXN	ZFP91–LPXN
TKFC–DDB1	TMEM59L–CRLF1	STX3–OR10V1	STX3–OR10V1
TMEM138–CYB561A3	DDX49–COPE	MS4A4A–MS4A6A	MS4A4A–MS4A6A
SDHAF2–CPSF7	ARMC6–SUGP2	TMEM138–CYB561A3	TMEM138–CYB561A3
FEN1–TMEM258	RFXANK–MEF2B	ENSG00000256591–CPSF7	ENSG00000256591–CPSF7
FADS2–FADS1	RFXANK–BORCS8-MEF2B	SDHAF2–CPSF7	SDHAF2–CPSF7
ROM1–EML3	RFXANK–BORCS8	FEN1–TMEM258	FEN1–TMEM258
CSKMT–C11orf98	MAU2–SUGP1	FADS2–TMEM258	FADS2–TMEM258
UQCC3–LBHD1	NDUFA13–TSSK6	CSKMT–ENSG00000255432	CSKMT–ENSG00000255432
TTC9C–HNRNPUL2	ENSG00000258674–TSSK6	CSKMT–C11orf98	CSKMT–C11orf98
NUDT22–TRPT1	RGS9BP–ANKRD27	TTC9C–HNRNPUL2-BSCL2	TTC9C–HNRNPUL2-BSCL2
PRDX5–TRMT112	FAAP24–CEP89	TTC9C–HNRNPUL2	TTC9C–HNRNPUL2
PPP2R5B–ATG2A	ZNF302–SCGB2B2	NUDT22–TRPT1	NUDT22–TRPT1
ZFPL1–CDCA5	FXYD7–LGI4	PRDX5–TRMT112	PRDX5–TRMT112
MRPL49–FAU	PSENEN–ENSG00000267120	PPP2R5B–ATG2A	PPP2R5B–ATG2A
PCNX3–MAP3K11	PSENEN–U2AF1L4	ZFPL1–CDCA5	ZFPL1–CDCA5
SNX32–LOC124902693	ENSG00000188223–ENSG00000267120	VPS51–TMEM262	VPS51–TMEM262
DRAP1–C11orf68	ENSG00000188223–U2AF1L4	MRPL49–FAU	MRPL49–FAU
BANF1–EIF1AD	PROSER3–HSPB6	DRAP1–C11orf68	DRAP1–C11orf68
ACTN3–ZDHHC24	HCST–NFKBID	BANF1–EIF1AD	BANF1–EIF1AD
CCS–CCDC87	WDR62–THAP8	PELI3–MRPL11	PELI3–MRPL11
CABP4–GPR152	TBCB–POLR2I	ACTN3–ZDHHC24	ACTN3–ZDHHC24
IGHMBP2–MRPL21	ZNF382–ZNF529	CCS–CCDC87	CCS–CCDC87
RNF121–XNDC1N	ZNF345–ZNF790	C11orf80–SPTBN2	C11orf80–SPTBN2
LRTOMT–NUMA1	ZNF568–ZNF790	CABP4–GPR152	CABP4–GPR152
LRRC51–NUMA1	ZNF568–ZNF829	IGHMBP2–MRPL21	IGHMBP2–MRPL21
PAAF1–COA4	ZNF383–ZNF585B	NADSYN1–DHCR7	NADSYN1–DHCR7
PPME1–C2CD3	SIPA1L3–WDR87	RNF121–XNDC1N-ZNF705EP-ALG1L9P	RNF121–XNDC1N-ZNF705EP-ALG1L9P
SPCS2–XRRA1	SPRED3–GGN	RNF121–XNDC1N	RNF121–XNDC1N
GVQW3–THAP12	EIF3K–MAP4K1	LRTOMT–NUMA1	LRTOMT–NUMA1
USP35–KCTD21	NFKBIB–SIRT2	LRRC51–NUMA1	LRRC51–NUMA1
TMEM126B–DLG2	MRPS12–SARS2	PAAF1–COA4	PAAF1–COA4
CCDC83–SYTL2	SAMD4B–GMFG	PPME1–C2CD3	PPME1–C2CD3
C11orf54–TAF1D	MED29–PAF1	POLD3–LIPT2	POLD3–LIPT2
C11orf97–MRE11	SUPT5H–RPS16	SPCS2–XRRA1	SPCS2–XRRA1
KDM4D–CWC15	PLD3–C19orf47	GVQW3–THAP12	GVQW3–THAP12
CEP57–FAM76B	SPTBN4–BLVRB	AAMDC–RSF1	AAMDC–RSF1
JRKL–CCDC82	SNRPA–ACTMAP	USP35–KCTD21	USP35–KCTD21
AASDHPPT–KBTBD3	BCKDHA–EXOSC5	TMEM126B–DLG2	TMEM126B–DLG2
ATM–NPAT	DMRTC2–LYPD4	MED17–TAF1D	MED17–TAF1D
HOATZ–BTG4	ZNF526–DEDD2	ANKRD49–MRE11	ANKRD49–MRE11
CFAP68–FDXACB1	ZNF576–IRGQ	KDM4D–CWC15	KDM4D–CWC15
NKAPD1–PIH1D2	SRRM5–IRGQ	CEP57–FAM76B	CEP57–FAM76B
SDHD–TIMM8B	ZNF283–LYPD5	JRKL–CCDC82	JRKL–CCDC82
RBM7–C11orf71	BLOC1S3–TRAPPC6A	RAB39A–SLC35F2	RAB39A–SLC35F2
RNF214–PCSK7	POLR1G–PPP1R13L	ATM–NPAT	ATM–NPAT
CD3G–CD3D	QPCTL–SNRPD2	HOATZ–BTG4	HOATZ–BTG4
TRAPPC4–RPS25	FOXA3–SYMPK	C11orf1–ENSG00000258529	C11orf1–ENSG00000258529
DDX25–PUS3	FKRP–STRN4	NKAPD1–PIH1D2	NKAPD1–PIH1D2
FAM118B–RPUSD4	SAE1–ZC3H4	SDHD–TIMM8B	SDHD–TIMM8B
FOXRED1–SRPRA	CRX–TPRX1	ENSG00000255292–TIMM8B	ENSG00000255292–TIMM8B
VPS26B–NCAPD3	ZSWIM9–LIG1	RBM7–C11orf71	RBM7–C11orf71
ACAD8–THYN1	EMP3–ODAD1	ENSG00000255663–C11orf71	ENSG00000255663–C11orf71
CCDC77–KDM5A	SYNGR4–TMEM143	RNF214–PCSK7	RNF214–PCSK7
ERC1–RAD52	SPHK2–RPL18	ARCN1–IFT46	ARCN1–IFT46
RHNO1–FOXM1	FGF21–FUT1	UPK2–BCL9L	UPK2–BCL9L
RAD51AP1–C12orf4	RUVBL2–GYS1	TRAPPC4–RPS25	TRAPPC4–RPS25
NDUFA9–AKAP3	PPFIA3–C19orf73	STT3A–FEZ1	STT3A–FEZ1
NCAPD2–MRPL51	DKKL1–TEAD2	DDX25–PUS3	DDX25–PUS3
USP5–CDCA3	GFY–PTH2	FAM118B–RPUSD4	FAM118B–RPUSD4
EMG1–PHB2	ALDH16A1–PIH1D1	FOXRED1–SRPRA	FOXRED1–SRPRA
CLSTN3–RBP5	PRR12–NOSIP	VPS26B–NCAPD3	VPS26B–NCAPD3
KLRG1–M6PR	BCL2L12–IRF3	ACAD8–THYN1	ACAD8–THYN1
PRH2–TAS2R13	MED25–FUZ	CCDC77–KDM5A	CCDC77–KDM5A
SMIM10L1–PRH1	TBC1D17–PNKP	ERC1–RAD52	ERC1–RAD52
SMIM10L1–PRH1-TAS2R14	TBC1D17–AKT1S1	RHNO1–FOXM1	RHNO1–FOXM1
C12orf60–WBP11	ATF5–IL4I1	TULP3–FOXM1	TULP3–FOXM1
CAPZA3–PLCZ1	ZNF473–VRK3	RAD51AP1–C12orf4	RAD51AP1–C12orf4
GOLT1B–RECQL	EMC10–GARIN5A	NDUFA9–AKAP3	NDUFA9–AKAP3
ETFRF1–DNAI7	PPP2R1A–ZNF836	ENSG00000255639–AKAP3	ENSG00000255639–AKAP3
FGFR1OP2–INTS13	NDUFA3–OSCAR	NCAPD2–MRPL51	NCAPD2–MRPL51
KLHL42–MANSC4	PRPF31–TFPT	USP5–CDCA3	USP5–CDCA3
PPHLN1–ZCRB1	TSEN34–MBOAT7	EMG1–PHB2	EMG1–PHB2
IRAK4–PUS7L	EPS8L1–RDH13	ENSG00000290146–PHB2	ENSG00000290146–PHB2
PCED1B–AMIGO2	NLRP4–NLRP11	CLSTN3–RBP5	CLSTN3–RBP5
PFKM–SENP1	ZIK1–ZNF416	KLRG1–M6PR	KLRG1–M6PR
PRPF40B–FAM186B	CPSF3–ITGB1BP1	SMIM10L1–PRH1	SMIM10L1–PRH1
SLC4A8–GALNT6	UBXN2A–ATAD2B	SMIM10L1–ENSG00000275778	SMIM10L1–ENSG00000275778
ZNF740–CSAD	FKBP1B–WDCP	SMIM10L1–TAS2R14	SMIM10L1–TAS2R14
TARBP2–MAP3K12	FAM228B–SF3B6	C12orf60–WBP11	C12orf60–WBP11
HNRNPA1–CBX5	ENSG00000276087–PFN4	STRAP–EPS8	STRAP–EPS8
BLOC1S1–ITGA7	CENPO–PTRHD1	CAPZA3–PLCZ1	CAPZA3–PLCZ1
ORMDL2–SARNP	ATRAID–SLC5A6	GOLT1B–RECQL	GOLT1B–RECQL
DGKA–PYM1	DNAJC5G–SLC30A3	ETFRF1–DNAI7	ETFRF1–DNAI7
CDK2–PMEL	SNX17–EIF2B4	FGFR1OP2–INTS13	FGFR1OP2–INTS13
NABP2–RNF41	GPN1–CCDC121	KLHL42–MANSC4	KLHL42–MANSC4
HSD17B6–PRIM1	SLC4A1AP–SUPT7L	PPHLN1–YAF2	PPHLN1–YAF2
NAB2–NEMP1	BABAM2–RBKS	IRAK4–PUS7L	IRAK4–PUS7L
MARS1–ARHGAP9	EHD3–CAPN14	PCED1B–AMIGO2	PCED1B–AMIGO2
MBD6–DDIT3	GPATCH11–HEATR5B	PFKM–SENP1	PFKM–SENP1
MBD6–LOC128125814	CEBPZOS–SULT6B1	PRPF40B–MCRS1	PRPF40B–MCRS1
EEF1AKMT3–METTL1	NDUFAF7–CEBPZ	TMBIM6–FMNL3	TMBIM6–FMNL3
USP15–TAFA2	GEMIN6–SRSF7	ZNF740–CSAD	ZNF740–CSAD
TBC1D30–GNS	MORN2–DHX57	TARBP2–MAP3K12	TARBP2–MAP3K12
THAP2–ZFC3H1	MTA3–KCNG3	HNRNPA1–CBX5	HNRNPA1–CBX5
GLIPR1L2–CAPS2	CAMKMT–PREPL	COPZ1–NFE2	COPZ1–NFE2
METTL25–CCDC59	RHOQ–ATP6V1E2	ENSG00000258311–ITGA7	ENSG00000258311–ITGA7
LRRIQ1–TSPAN19	CRIPT–PIGF	BLOC1S1–ITGA7	BLOC1S1–ITGA7
TMTC3–CEP290	ACYP2–PSME4	ORMDL2–SARNP	ORMDL2–SARNP
VEZT–FGD6	RPS27A–CLHC1	RAB5B–PMEL	RAB5B–PMEL
AMDHD1–CCDC38	COMMD1–CCT4	NABP2–RNF41	NABP2–RNF41
APAF1–IKBIP	PNO1–DNAAF10	IL23A–PAN2	IL23A–PAN2
PARPBP–NUP37	APLF–FBXO48	SPRYD4–MIP	SPRYD4–MIP
ASCL1–PAH	MPHOSPH10–MCEE	HSD17B6–PRIM1	HSD17B6–PRIM1
TDG–UQCC6	CCT7–PRADC1	NAB2–NEMP1	NAB2–NEMP1
HCFC2–GLT8D2	WDR54–ENSG00000159239	MBD6–ENSG00000285133	MBD6–ENSG00000285133
ISCU–SART3	WDR54–C2orf81	MARCHF9–CDK4	MARCHF9–CDK4
UBE3B–KCTD10	TTC31–CCDC142	EEF1AKMT3–METTL1	EEF1AKMT3–METTL1
MVK–MMAB	HTRA2–AUP1	ENSG00000257921–METTL1	ENSG00000257921–METTL1
TCHP–GLTP	ELMOD3–RETSAT	TBC1D30–GNS	TBC1D30–GNS
ANKRD13A–GIT2	SH2D6–CAPG	ENSG00000288591–GNS	ENSG00000288591–GNS
FAM216A–GPN3	VAMP8–GGCX	GLIPR1L2–CAPS2	GLIPR1L2–CAPS2
RAD9B–VPS29	USP39–TMEM150A	METTL25–CCDC59	METTL25–CCDC59
ACAD10–BRAP	PTCD3–POLR1A	LRRIQ1–TSPAN19	LRRIQ1–TSPAN19
ERP29–TMEM116	RMND5A–RNF103-CHMP3	C12orf29–C12orf50	C12orf29–C12orf50
PTPN11–RPL6	RPIA–EIF2AK3	TMTC3–CEP290	TMTC3–CEP290
RITA1–DDX54	ZNF2–ENSG00000289685	VEZT–FGD6	VEZT–FGD6
TPCN1–IQCD	ZNF2–ZNF514	AMDHD1–CCDC38	AMDHD1–CCDC38
RNFT2–SPRING1	CIAO1–TMEM127	APAF1–IKBIP	APAF1–IKBIP
GATC–TRIAP1	FER1L5–KANSL3	SCYL2–DEPDC4	SCYL2–DEPDC4
DYNLL1–SRSF9	C2orf92–ACTR1B	PARPBP–NUP37	PARPBP–NUP37
PSMD9–HPD	UNC50–COA5	ASCL1–PAH	ASCL1–PAH
KNTC1–RSRC2	LIPT1–TSGA10	TDG–C12orf73	TDG–C12orf73
OGFOD2–ABCB9	LIPT1-MRPL30–TSGA10	HCFC2–GLT8D2	HCFC2–GLT8D2
GTF2H3–EIF2B1	MRPL30–MITD1	WASHC4–ALDH1L2	WASHC4–ALDH1L2
ZNF664-RFLNA–CCDC92	CNOT11–TBC1D8	C12orf75–APPL2	C12orf75–APPL2
ZNF664–CCDC92	TMEM182–MFSD9	UBE3B–KCTD10	UBE3B–KCTD10
NOC4L–DDX51	SOWAHC–SEPTIN10	MVK–MMAB	MVK–MMAB
PXMP2–POLE	DBI–C2orf76	FAM216A–GPN3	FAM216A–GPN3
ZNF10–ZNF891	TSN–NIFK	RAD9B–VPS29	RAD9B–VPS29
MRPL57–SKA3	IMP4–CCDC115	ACAD10–BRAP	ACAD10–BRAP
POLR1D–LNX2	R3HDM1–ZRANB3	ERP29–TMEM116	ERP29–TMEM116
USPL1–HMGB1	MBD5–ORC4	PTPN11–RPL6	PTPN11–RPL6
BRCA2–ZAR1L	ARL6IP6–PRPF40A	RITA1–DDX54	RITA1–DDX54
KL–LOC124903151	UPP2–ACVR1	TPCN1–IQCD	TPCN1–IQCD
NHLRC3–PROSER1	PKP4–CCDC148	PLBD2–SLC8B1	PLBD2–SLC8B1
WBP4–ELF1	GCA–IFIH1	RNFT2–SPRING1	RNFT2–SPRING1
NAA16–MTRF1	PHOSPHO2–CFAP210	PEBP1–VSIG10	PEBP1–VSIG10
LACC1–CCDC122	KLHL23–CFAP210	GATC–TRIAP1	GATC–TRIAP1
GPALPP1–NUFIP1	DCAF17–METTL8	RNF10–COQ5	RNF10–COQ5
SETDB2-PHF11–CAB39L	METAP1D–SLC25A12	ENSG00000288623–COQ5	ENSG00000288623–COQ5
SETDB2–CAB39L	SCRN3–CIR1	RNF34–ANAPC5	RNF34–ANAPC5
ALG11–ATP7B	AGPS–NFE2L2	SETD1B–RHOF	SETD1B–RHOF
BORA–MZT1	PJVK–PRKRA	KNTC1–RSRC2	KNTC1–RSRC2
PIBF1–DIS3	PMS1–ORMDL1	GTF2H3–EIF2B1	GTF2H3–EIF2B1
UCHL3–COMMD6	INPP1–HIBCH	ZNF664–CCDC92	ZNF664–CCDC92
UCHL3–LOC128966782	MAIP1–TYW5	RFLNA–CCDC92	RFLNA–CCDC92
BIVM–POGLUT2	NIF3L1–PPIL3	NOC4L–DDX51	NOC4L–DDX51
LOC124903206–NALF1	NDUFB3–HYCC2	PXMP2–POLE	PXMP2–POLE
ABHD13–LIG4	NBEAL1–WDR12	ZNF10–ZNF891	ZNF10–ZNF891
LOC124903211–IRS2	EEF1B2–NDUFS1	ENSG00000256825–ZNF891	ENSG00000256825–ZNF891
COL4A2–COL4A1	FASTKD2–MDH1B	MRPL57–SKA3	MRPL57–SKA3
PROZ–LOC102724474	PIKFYVE–IDH1	POLR1D–LNX2	POLR1D–LNX2
CUL4A–PCID2	CPS1–LANCL1	USPL1–HMGB1	USPL1–HMGB1
TMCO3–DCUN1D2	RUFY4–TNS1	BRCA2–ZAR1L	BRCA2–ZAR1L
TMEM255B–LOC105377805	PNKD–AAMP	NHLRC3–PROSER1	NHLRC3–PROSER1
APEX1–OSGEP	CNOT9–USP37	WBP4–ELF1	WBP4–ELF1
TOX4–RAB2B	BCS1L–ZNF142	LACC1–CCDC122	LACC1–CCDC122
C14orf119–ACIN1	STK36–RNF25	GPALPP1–NUFIP1	GPALPP1–NUFIP1
DCAF11–NRL	ANKZF1–ATG9A	LRRC63–LCP1	LRRC63–LCP1
RNF31–PSME2	STK16–GLB1L	NUDT15–SUCLA2	NUDT15–SUCLA2
GMPR2–NEDD8-MDP1	TMEM198–CHPF	SETDB2–CAB39L	SETDB2–CAB39L
GMPR2–NEDD8	COL4A3–COL4A4	ALG11–ATP7B	ALG11–ATP7B
NOP9–DHRS1	FBXO36–TRIP12	BORA–MZT1	BORA–MZT1
LTB4R–CIDEB	EIF4E2–TIGD1	PIBF1–DIS3	PIBF1–DIS3
PRORP–PPP2R3C	PPP1R7–PASK	UCHL3–COMMD6	UCHL3–COMMD6
TTC6–FOXA1	ATG4B–THAP4	BIVM-ERCC5–POGLUT2	BIVM-ERCC5–POGLUT2
TOGARAM1–KLHL28	ING5–DTYMK	BIVM–POGLUT2	BIVM–POGLUT2
FANCM–FKBP3	VPS16–PCED1A	ABHD13–LIG4	ABHD13–LIG4
LRR1–RPS29	CDC25B–CENPB	ING1–CARS2	ING1–CARS2
MGAT2–RPL36AL	CDS2–PCNA	CUL4A–PCID2	CUL4A–PCID2
DMAC2L–L2HGDH	MCM8–TRMT6	TMCO3–DCUN1D2	TMCO3–DCUN1D2
TMX1–TRIM9	ENSG00000286235–TRMT6	APEX1–OSGEP	APEX1–OSGEP
GPR137C–TXNDC16	NDUFAF5–ESF1	PNP–PIP4P1	PNP–PIP4P1
SOCS4–WDHD1	DSTN–BFSP1	ARHGEF40–NDRG2	ARHGEF40–NDRG2
AP5M1–EXOC5	MGME1–SNX5	TOX4–RAB2B	TOX4–RAB2B
KIAA0586–TIMM9	POLR3F–DZANK1	MRPL52–SLC7A7	MRPL52–SLC7A7
SLC38A6–TRMT5	GINS1–ABHD12	C14orf119–ACIN1	C14orf119–ACIN1
EIF2S1–ATP6V1D	TTLL9–DUSP15	THTPA–ZFHX2	THTPA–ZFHX2
PLEKHH1–TMEM229B	POFUT1–PLAGL2	DCAF11–NRL	DCAF11–NRL
SLC39A9–ERH	ACSS2–GGT7	RNF31–PSME2	RNF31–PSME2
COQ6–FAM161B	MYH7B–GSS	ENSG00000259529–PSME2	ENSG00000259529–PSME2
BBOF1–ENTPD5	CEP250–GDF5	GMPR2–NEDD8-MDP1	GMPR2–NEDD8-MDP1
LIN52–ALDH6A1	ROMO1–NFS1	GMPR2–NEDD8	GMPR2–NEDD8
VRTN–ABCD4	RPRD1B–TTI1	NOP9–DHRS1	NOP9–DHRS1
ISCA2–NPC2	DNTTIP1–WFDC3	LTB4R–CIDEB	LTB4R–CIDEB
FCF1–AREL1	SNX21–TNNC2	PRORP–PPP2R3C	PRORP–PPP2R3C
ZC2HC1C–ACYP1	ZSWIM3–ACOT8	ENSG00000258790–PPP2R3C	ENSG00000258790–PPP2R3C
TTLL5–ERG28	MOCS3–DPM1	TTC6–FOXA1	TTC6–FOXA1
GSTZ1–POMT2	CSTF1–AURKA	FANCM–FKBP3	FANCM–FKBP3
SAMD15–TMED8	FAM217B–SYCP2	LRR1–RPS29	LRR1–RPS29
AHSA1–VIPAS39	SS18L1–PSMA7	MGAT2–RPL36AL	MGAT2–RPL36AL
SLIRP–ALKBH1	GID8–DIDO1	DMAC2L–L2HGDH	DMAC2L–L2HGDH
TDP1–EFCAB11	ARFGAP1–NKAIN4	GPR137C–TXNDC16	GPR137C–TXNDC16
DGLUCY–RPS6KA5	FNDC11–SRMS	SOCS4–WDHD1	SOCS4–WDHD1
CPSF2–NDUFB1	RTEL1–STMN3	AP5M1–EXOC5	AP5M1–EXOC5
LYSET–MOAP1	ZGPAT–ARFRP1	ARID4A–ARMH4	ARID4A–ARMH4
UBR7–GON7	ZGPAT-LIME1–ARFRP1	KIAA0586–TIMM9	KIAA0586–TIMM9
UNC79–BTBD7	TCEA2–SOX18	JKAMP–L3HYPDH	JKAMP–L3HYPDH
IFI27L1–DDX24	OPRL1–RGS19	SLC38A6–TRMT5	SLC38A6–TRMT5
GSKIP–ATG2B	SON–GART	EIF2S1–ATP6V1D	EIF2S1–ATP6V1D
HHIPL1–CCDC85C	TTC3–PIGP	PLEKHH1–TMEM229B	PLEKHH1–TMEM229B
WDR25–WARS1	SH3BGR–LCA5L	SLC39A9–ERH	SLC39A9–ERH
WDR20–HSP90AA1	SLC37A1–RSPH1	ADAM21–COX16	ADAM21–COX16
TECPR2–CINP	NDUFV3–WDR4	ADAM21–SYNJ2BP-COX16	ADAM21–SYNJ2BP-COX16
COA8–BAG5	RRP1B–HSF2BP	ADAM21–SYNJ2BP	ADAM21–SYNJ2BP
ZFYVE21–XRCC3	YBEY–MCM3AP	COQ6–FAM161B	COQ6–FAM161B
CHRNA7–LOC124903441	PCNT–C21orf58	BBOF1–ENTPD5	BBOF1–ENTPD5
PGBD4–EMC7	BCL2L13–ATP6V1E1	LIN52–ALDH6A1	LIN52–ALDH6A1
NUTM1–NOP10	CDC45–UFD1	VRTN–ABCD4	VRTN–ABCD4
ZFYVE19–DNAJC17	COMT–TXNRD2	ISCA2–NPC2	ISCA2–NPC2
CHP1–EXD1	TANGO2–ARVCF	FCF1–AREL1	FCF1–AREL1
NUSAP1–OIP5	MED15–KLHL22	LRRC74A–ANGEL1	LRRC74A–ANGEL1
GANC–TMEM87A	SNAP29–PI4KA	GSTZ1–POMT2	GSTZ1–POMT2
SNAP23–ZNF106	RAB36–RSPH14	SAMD15–TMED8	SAMD15–TMED8
HAUS2–LRRC57	MMP11–CHCHD10	AHSA1–VIPAS39	AHSA1–VIPAS39
ADAL–LCMT2	GSTT2–DDT	SLIRP–ALKBH1	SLIRP–ALKBH1
TUBGCP4–ZSCAN29	SNRPD3–GUCD1	TDP1–EFCAB11	TDP1–EFCAB11
MAP1A–TP53BP1	SNRPD3–GUCD1	DGLUCY–RPS6KA5	DGLUCY–RPS6KA5
SERF2–ELL3	SRRD–HPS4	CPSF2–NDUFB1	CPSF2–NDUFB1
HYPK–SERINC4	HSCB–CHEK2	TMEM251–MOAP1	TMEM251–MOAP1
B2M–PATL2	EWSR1–RHBDD3	ENSG00000259066–MOAP1	ENSG00000259066–MOAP1
DUOXA2–DUOX2	UQCR10–ZMAT5	UBR7–GON7	UBR7–GON7
DUOX1–DUOXA1	CCDC157–SF3A1	UNC79–BTBD7	UNC79–BTBD7
AFG2B–GATM	TCN2–PES1	IFI27L1–DDX24	IFI27L1–DDX24
CTXN2–MYEF2	TUG1–MORC2	GSKIP–ATG2B	GSKIP–ATG2B
GALK2–COPS2	MPST–TST	CCNK–SETD3	CCNK–SETD3
DTWD1–FAM227B	EIF3L–ANKRD54	WDR25–WARS1	WDR25–WARS1
SLC27A2–ATP8B4	CBY1–FAM227A	WDR20–HSP90AA1	WDR20–HSP90AA1
TMOD2–LYSMD2	XPNPEP3–ST13	TECPR2–CINP	TECPR2–CINP
MAPK6–LEO1	XRCC6–DESI1	KLC1–BAG5	KLC1–BAG5
PIGB–PIGBOS1	SMIM45–CENPM	COA8–BAG5	COA8–BAG5
PIERCE2–CCPG1	RIBC2–SMC1B	ENSG00000256500–BAG5	ENSG00000256500–BAG5
TRIP4–PCLAF	CRELD2–ALG12	ZFYVE21–XRCC3	ZFYVE21–XRCC3
KBTBD13–RASL12	NCAPH2–LMF2	TDRD9–ATP5MJ	TDRD9–ATP5MJ
SLC24A1–INTS14	MAPK8IP2–CHKB	PGBD4–EMC7	PGBD4–EMC7
MAP2K1–TIPIN	TRNT1–IL5RA	NUTM1–NOP10	NUTM1–NOP10
ZWILCH–RPL4	THUMPD3–SRGAP3	ZFYVE19–DNAJC17	ZFYVE19–DNAJC17
IQCH–AAGAB	ARPC4–TADA3	CHP1–EXD1	CHP1–EXD1
LRRC49–LARP6	ARPC4-TTLL3–TADA3	RTF1–NDUFAF1	RTF1–NDUFAF1
BBS4–HIGD2B	TMEM43–CHCHD4	GANC–TMEM87A	GANC–TMEM87A
PML–STOML1	LSM3–XPC	SNAP23–ZNF106	SNAP23–ZNF106
TMEM266–NRG4	BTD–HACL1	HAUS2–ENSG00000285942	HAUS2–ENSG00000285942
HMG20A–PEAK1	OXNAD1–DPH3	HAUS2–LRRC57	HAUS2–LRRC57
SAXO2–EFL1	RAB5A–EFHB	ADAL–LCMT2	ADAL–LCMT2
RAMAC–HOMER2	ZCWPW2–AZI2	MAP1A–TP53BP1	MAP1A–TP53BP1
ZNF592–SEC11A	ENSG00000283563–AZI2	SERF2–ELL3	SERF2–ELL3
MRPS11–MRPL46	MLH1–EPM2AIP1	B2M–PATL2	B2M–PATL2
WDR93–PEX11A	WDR48–SCN11A	DUOXA2–DUOX2	DUOXA2–DUOX2
NGRN–CIB1	TTC21A–GORASP1	DUOX1–DUOXA1	DUOX1–DUOXA1
LRRC28–TTC23	NKTR–SEC22C	SPATA5L1–GATM	SPATA5L1–GATM
ASB7–LINS1	ACKR2–ENSG00000280571	CTXN2–MYEF2	CTXN2–MYEF2
SNRNP25–POLR3K	ACKR2–HIGD1A	SLC12A1–MYEF2	SLC12A1–MYEF2
MPG–RHBDF1	KIF15–KIAA1143	GALK2–COPS2	GALK2–COPS2
HAGHL–CCDC78	EXOSC7–ZDHHC3	DTWD1–FAM227B	DTWD1–FAM227B
CHTF18–RPUSD1	TMIE–ALS2CL	SLC27A2–ATP8B4	SLC27A2–ATP8B4
SOX8–LMF1	KLHL18–KIF9	TMOD2–LYSMD2	TMOD2–LYSMD2
LOC124903621–TPSG1	TMA7–CCDC51	PIGB–RAB27A	PIGB–RAB27A
GNPTG–TSR3	TCTA–ENSG00000290318	PIGB–PIGBOS1	PIGB–PIGBOS1
CRAMP1–IFT140	TCTA–RHOA	PIERCE2–CCPG1	PIERCE2–CCPG1
EME2–MRPS34	RNF123–MST1	TCF12–ENSG00000285253	TCF12–ENSG00000285253
NUBP2–SPSB3	CYB561D2–NPRL2	FAM81A–MYO1E	FAM81A–MYO1E
FAHD1–HAGH	ENSG00000272104–NPRL2	SNX1–CIAO2A	SNX1–CIAO2A
TSC2–NTHL1	MAPKAPK3–CISH	TRIP4–PCLAF	TRIP4–PCLAF
SRRM2–LOC128966679	PARP3–RRP9	KBTBD13–RASL12	KBTBD13–RASL12
THOC6–HCFC1R1	ABHD14A-ACY1–PCBP4	SLC24A1–INTS14	SLC24A1–INTS14
ZNF75A–TIGD7	ACY1–ABHD14B	MAP2K1–TIPIN	MAP2K1–TIPIN
ZNF174–ZSCAN32	GLYCTK–WDR82	IQCH–AAGAB	IQCH–AAGAB
NAA60–ZNF597	PHF7–BAP1	LRRC49–LARP6	LRRC49–LARP6
DNASE1–SLX4	IL17RB–CHDH	BBS4–HIGD2B	BBS4–HIGD2B
C16orf96–CDIP1	APPL1–HESX1	PML–STOML1	PML–STOML1
DNAAF8–ANKS3	ATXN7–THOC7	SCAMP5–RPP25	SCAMP5–RPP25
UBN1–GLYR1	GPR27–FOXP1	SNX33–IMP3	SNX33–IMP3
PMM2–TMEM186	GPR27–EIF4E3	TMEM266–NRG4	TMEM266–NRG4
SNX29–NPIPB2	C3orf38–CGGBP1	HMG20A–PEAK1	HMG20A–PEAK1
NDE1–MARF1	ARL13B–PROS1	SH2D7–TBC1D2B	SH2D7–TBC1D2B
IQCK–KNOP1	NSUN3–DHFR2	IDH3A–CIB2	IDH3A–CIB2
REXO5–ERI2	LNP1–TOMM70	MORF4L1–ADAMTS7	MORF4L1–ADAMTS7
LYRM1–DCUN1D3	DZIP3–CIP2A	SAXO2–EFL1	SAXO2–EFL1
LDAF1–DNAH3	C3orf85–MORC1	RAMAC–HOMER2	RAMAC–HOMER2
UBFD1–EARS2	SLC35A5–ATG3	MRPS11–MRPL46	MRPS11–MRPL46
DCTN5–PALB2	ATP6V1A–NAA50	WDR93–PEX11A	WDR93–PEX11A
KATNIP–GTF3C1	TEX55–IGSF11	GDPGP1–CIB1	GDPGP1–CIB1
NUPR1–SGF29	POGLUT1–TMEM39A	ENSG00000284626–CIB1	ENSG00000284626–CIB1
SLX1B–BOLA2-SMG1P6	GTF2E1–RABL3	LRRC28–TTC23	LRRC28–TTC23
SLX1B–BOLA2	EAF2–IQCB1	ASB7–LINS1	ASB7–LINS1
ASPHD1–SEZ6L2	FAM162A–MIX23	SNRNP25–POLR3K	SNRNP25–POLR3K
INO80E–HIRIP3	DTX3L–PARP9	MPG–RHBDF1	MPG–RHBDF1
C16orf92–DOC2A	MCM2–TPRA1	MCRIP2–METTL26	MCRIP2–METTL26
LOC112694756–TLCD3B	SEC61A1–MGLL	HAGHL–CCDC78	HAGHL–CCDC78
SLX1A–BOLA2B	EEFSEC–RUVBL1	CHTF18–RPUSD1	CHTF18–RPUSD1
LOC130134321–LOC124907841	IFT122–EFCAB12	SOX8–LMF1	SOX8–LMF1
MYL11–TBC1D10B	NEK11–ASTE1	GNPTG–TSR3	GNPTG–TSR3
RNF40–CFAP119	FOXL2NB–FOXL2	CRAMP1–IFT140	CRAMP1–IFT140
ORC6–VPS35	MRPS22–PRR23A	EME2–MRPS34	EME2–MRPS34
PHKB–ITFG1	U2SURP–PAQR9	FAHD1–HAGH	FAHD1–HAGH
FTO–RPGRIP1L	SELENOT–SERP1	GFER–NOXO1	GFER–NOXO1
OGFOD1–NUDT21	RSRC1–SHOX2	NPW–ZNF598	NPW–ZNF598
RSPRY1–PSME3IP1	MFSD1–RARRES1	TSC2–NTHL1	TSC2–NTHL1
COQ9–CIAPIN1	SMC4–IFT80	THOC6–HCFC1R1	THOC6–HCFC1R1
GINS3–PRSS54	NMD3–B3GALNT1	ZNF75A–TIGD7	ZNF75A–TIGD7
CES2–CIAO2B	SERPINI1–PDCD10	ZNF174–ZSCAN32	ZNF174–ZSCAN32
FBXL8–TRADD	LRRIQ4–LRRC34	NAA60–ZNF597	NAA60–ZNF597
LRRC36–KCTD19	NDUFB5–MRPL47	DNASE1–SLX4	DNASE1–SLX4
PARD6A–ACD	ENSG00000288698–MRPL47	DNAJA3–CORO7	DNAJA3–CORO7
C16orf86–ENKD1	EEF1AKMT4–ALG3	DNAAF8–ANKS3	DNAAF8–ANKS3
TSNAXIP1–RANBP10	EEF1AKMT4-ECE2–ALG3	SMIM22–SEPTIN12	SMIM22–SEPTIN12
NUTF2–CENPT	POLR2H–CLCN2	UBN1–GLYR1	UBN1–GLYR1
DUS2–DDX28	MAP3K13–EHHADH	ALG1–NAGPA	ALG1–NAGPA
PRMT7–SLC7A6OS	CLDN16–CLDN1	SNX29–NPIPB2	SNX29–NPIPB2
UTP4–CHTF8	OPA1–ATP13A4	BFAR–PARN	BFAR–PARN
UTP4–DERPC	SLC51A–ZDHHC19	NDE1–MARF1	NDE1–MARF1
NIP7–COG8	FBXO45–WDR53	LYRM1–ERI2	LYRM1–ERI2
DDX19B–AARS1	NCBP2AS2–NCBP2	LYRM1–DCUN1D3	LYRM1–DCUN1D3
SF3B3–COG4	LMLN–IQCG	UBFD1–EARS2	UBFD1–EARS2
TERF2IP–KARS1	PIGG–ZNF721	DCTN5–PALB2	DCTN5–PALB2
CENPN–CMC2	MYL5–ATP5ME	KATNIP–GTF3C1	KATNIP–GTF3C1
DNAAF1–HSDL1	TMEM175–GAK	APOBR–CLN3	CLN3–APOBR
KIAA0513–ZDHHC7	IDUA–DGKQ	SH2B1–TUFM	SH2B1–TUFM
COX4I1–EMC8	TACC3–SLBP	SLX1B–BOLA2-SMG1P6	SLX1B–BOLA2
MAP1LC3B–FBXO31	C4orf48–NELFA	SLX1B–BOLA2	ASPHD1–SEZ6L2
CTU2–RNF166	CFAP99–ZFYVE28	ASPHD1–SEZ6L2	INO80E–HIRIP3
TRAPPC2L–GALNS	GRK4–NOP14	INO80E–HIRIP3	C16orf92–DOC2A
SPATA33–CHMP1A	ZBTB49–LYAR	C16orf92–DOC2A	ENSG00000285043–TLCD3B
ZNF276–VPS9D1	FAM200B–FBXL5	ENSG00000285043–TLCD3B	ENSG00000132207–BOLA2-SMG1P6
GAS8–DBNDD1	NCAPG–DCAF16	SLX1A–BOLA2B	SLX1A–BOLA2B
RPA1–SMYD4	PI4K2B–SEPSECS	MYL11–TBC1D10B	MYL11–TBC1D10B
SRR–SMG6	LIAS–RPL9	RNF40–CFAP119	RNF40–CFAP119
OR1R1P–OR3A2	GUF1–YIPF7	ZNF646–ZNF668	ZNF646–ZNF668
CTNS–SHPK	GABRB1–GABRA4	ORC6–VPS35	ORC6–VPS35
EMC6–TAX1BP3	NIPAL1–NFXL1	OGFOD1–NUDT21	OGFOD1–NUDT21
CYB5D2–ZZEF1	PAICS–PPAT	RSPRY1–PSME3IP1	RSPRY1–PSME3IP1
ZMYND15–CXCL16	POLR2B–NOA1	COQ9–CIAPIN1	COQ9–CIAPIN1
PLD2–C17orf114	THAP6–RCHY1	USB1–ZNF319	USB1–ZNF319
RNF167–SLC25A11	USO1–G3BP2	GINS3–PRSS54	GINS3–PRSS54
KIF1C–INCA1	ENOPH1–HNRNPDL	CKLF–TK2	CKLF–TK2
RPAIN–NUP88	THAP9–SEC31A	CKLF-CMTM1–TK2	CKLF-CMTM1–TK2
MIS12–DERL2	MRPS18C–HELQ	CES2–CIAO2B	CES2–CIAO2B
TXNDC17–KIAA0753	PTPN13–MAPK10	FBXL8–TRADD	FBXL8–TRADD
TXNDC17–LOC122526780	HERC3–PYURF	LRRC36–KCTD19	LRRC36–KCTD19
C17orf100–MED31	HERC3–PIGY	PARD6A–ACD	PARD6A–ACD
ELP5–CTDNEP1	TIGD2–FAM13A	C16orf86–ENKD1	C16orf86–ENKD1
NLGN2–TMEM256	MTTP–TRMT10A	TSNAXIP1–RANBP10	TSNAXIP1–RANBP10
POLR2A–ZBTB4	CISD2–UBE2D3	NUTF2–CENPT	NUTF2–CENPT
SHBG–FXR2	ALPK1–TIFA	PRMT7–SLC7A6OS	PRMT7–SLC7A6OS
CHD3–NAA38	LARP7–ZGRF1	DDX19B–AARS1	DDX19B–AARS1
CNTROB–TRAPPC1	AFG2A–NUDT6	SF3B3–COG4	SF3B3–COG4
PFAS–CTC1	ABHD18–MFSD8	ATXN1L–AP1G1	ATXN1L–AP1G1
CFAP52–STX8	C4orf33–SCLT1	DHX38–TXNL4B	DHX38–TXNL4B
ADPRM–SCO1	ABCE1–ENSG00000285713	TERF2IP–KARS1	TERF2IP–KARS1
MAP2K4–ZNF18	ABCE1–ANAPC10	CENPN–ENSG00000286221	CENPN–ENSG00000286221
TTC19–ZSWIM7	ARFIP1–TIGD4	DNAAF1–HSDL1	DNAAF1–HSDL1
DRC3–TOM1L2	ETFDH–C4orf46	COX4I1–EMC8	COX4I1–EMC8
GID4–ATPAF2	NPY5R–NPY1R	CTU2–RNF166	CTU2–RNF166
SMCR8–TOP3A	KLHL2–TMEM192	TRAPPC2L–GALNS	TRAPPC2L–GALNS
MAPK7–B9D1	CLCN3–NEK1	SPG7–ANKRD11	SPG7–ANKRD11
TNFAIP1–IFT20	CEP44–FBXO8	SPATA33–CHMP1A	SPATA33–CHMP1A
TMEM199–POLDIP2	ADAM29–GLRA3	ZNF276–VPS9D1	ZNF276–VPS9D1
SUPT6H–SDF2	TRAPPC11–RWDD4	GAS8–DBNDD1	GAS8–DBNDD1
TP53I13–ABHD15	PRIMPOL–CASP3	MRM3–GLOD4	MRM3–GLOD4
EFCAB5–SSH2	ANKRD37–LRP2BP	RPA1–SMYD4	RPA1–SMYD4
ADAP2–TEFM	CFAP96–UFSP2	SRR–SMG6	SRR–SMG6
LRRC37B–LOC124903972	ENSG00000286001–CCDC127	SGSM2–TSR1	SGSM2–TSR1
ZNF207–C17orf75	SDHA–CCDC127	OR1R1P–OR3A2	OR1R1P–OR3A2
ZNF830–CCT6B	TRIP13–BRD9	CTNS–ENSG00000262304	CTNS–ENSG00000262304
GGNBP2–MYO19	NDUFS6–MRPL36	CTNS–SHPK	CTNS–SHPK
TADA2A–ACACA	SRD5A1–NSUN2	EMC6–TAX1BP3	EMC6–TAX1BP3
ERBB2–PGAP3	MTRR–CFAP90	CYB5D2–ZZEF1	CYB5D2–ZZEF1
LRRC3C–ORMDL3	CCT5–ATPSCKMT	ZMYND15–CXCL16	ZMYND15–CXCL16
FKBP10–P3H4	C5orf22–DROSHA	PLD2–C17orf114	PLD2–C17orf114
KLHL10–NT5C3B	SKP2–LMBRD2	RNF167–SLC25A11	RNF167–SLC25A11
NKIRAS2–DNAJC7	MTREX–DHX29	ENO3–PFN1	ENO3–PFN1
STAT5A–STAT5B	NDUFAF2–ERCC8	KIF1C–INCA1	KIF1C–INCA1
TUBG1–RETREG3	IPO11–DIMT1	RPAIN–NUP88	RPAIN–NUP88
CNTNAP1–CCR10	PPWD1–CENPK	MIS12–DERL2	MIS12–DERL2
CNTD1–COA3	TRAPPC13–TRIM23	TXNDC17–KIAA0753	TXNDC17–KIAA0753
RUNDC1–PTGES3L-AARSD1	SHLD3–TRIM23	TXNDC17–ENSG00000282936	TXNDC17–ENSG00000282936
RUNDC1–PTGES3L	NLN–SGTB	C17orf100–MED31	C17orf100–MED31
NAGS–PYY	RAD17–AK6	NLGN2–TMEM256-PLSCR3	NLGN2–TMEM256-PLSCR3
CCDC103–EFTUD2	RAD17–TAF9	NLGN2–TMEM256	NLGN2–TMEM256
NMT1–DCAKD	UTP15–ANKRA2	POLR2A–ZBTB4	POLR2A–ZBTB4
ACBD4–PLCD3	NSA2–GFM2	SHBG–FXR2	SHBG–FXR2
LRRC46–MRPL10	POLK–CERT1	CHD3–NAA38	CHD3–NAA38
NFE2L1–COPZ2	PDE8B–ZBED3	CNTROB–TRAPPC1	CNTROB–TRAPPC1
ABI3–GNGT2	JMY–DMGDH	PFAS–CTC1	PFAS–CTC1
KAT7–FAM117A	THBS4–MTX3	CFAP52–STX8	CFAP52–STX8
EME1–MRPL27	MSH3–DHFR	GLP2R–GSG1L2	GLP2R–GSG1L2
UTP18–MBTD1	XRCC4–TMEM167A	ADPRM–SCO1	ADPRM–SCO1
STXBP4–COX11	ADGRV1–LYSMD3	TTC19–ZSWIM7	TTC19–ZSWIM7
DGKE–C17orf67	SLF1–KIAA0825	PIGL–NCOR1	PIGL–NCOR1
RAD51C–TEX14	ARSK–SKIC3	DRC3–TOM1L2	DRC3–TOM1L2
RAD51C–IGBP1C	PPIP5K2–GIN1	GID4–ATPAF2	GID4–ATPAF2
PRR11–SKA2	SLC25A46–TMEM232	SMCR8–TOP3A	SMCR8–TOP3A
VMP1–PTRH2	AP3S1–ATG12	MAPK7–B9D1	MAPK7–B9D1
RPS6KB1–TUBD1	SLC22A4–P4HA2	TNFAIP1–IFT20	TNFAIP1–IFT20
DDX42–CCDC47	RAD50–IL5	TMEM199–POLDIP2	TMEM199–POLDIP2
PSMC5–FTSJ3	UQCRQ–GDF9	SARM1–SEBOX	SARM1–SEBOX
CEP95–DDX5	UBE2B–CDKL3	SUPT6H–SDF2	SUPT6H–SDF2
C17orf80–VCF1	UBE2B–CDKL3	ERAL1–FAM222B	ERAL1–FAM222B
TMEM104–NAT9	SEC24A–SAR1B	TP53I13–ABHD15	TP53I13–ABHD15
OTOP2–USH1G	KIF20A–BRD8	ADAP2–TEFM	ADAP2–TEFM
MRPS7–GGA3	MATR3–SIL1	ZNF207–C17orf75	ZNF207–C17orf75
TSEN54–CASKIN2	SLC35A4–APBB3	LIG3–CCT6B	LIG3–CCT6B
SAP30BP–RECQL5	IK–NDUFA2	FNDC8–ENSG00000267618	FNDC8–ENSG00000267618
UNK–H3-3B	HARS2–HARS1	FNDC8–RAD51D	FNDC8–RAD51D
TEN1–ACOX1	RELL2–HDAC3	AP2B1–PEX12	AP2B1–PEX12
GALR2–SRP68	KCTD16–YIPF5	TADA2A–ACACA	TADA2A–ACACA
AANAT–UBE2O	SH3RF2–GRXCR2	LRRC3C–ORMDL3	LRRC3C–ORMDL3
METTL23–JMJD6	ARHGEF37–CSNK1A1	FKBP10–P3H4	FKBP10–P3H4
MFSD11–SRSF2	HMGXB3–TIGD6	KLHL10–NT5C3B	KLHL10–NT5C3B
AFMID–TK1	MFAP3–FAM114A2	ODAD4–ACLY	ODAD4–ACLY
CCDC40–TBC1D16	ITK–HAVCR2	TUBG1–RETREG3	TUBG1–RETREG3
SLC26A11–SGSH	NIPAL4–ENSG00000285868	CNTD1–COA3	CNTD1–COA3
PVALEF–AATK	C5orf52–SOX30	RUNDC1–PTGES3L-AARSD1	RUNDC1–PTGES3L-AARSD1
NDUFAF8–TEPSIN	PTTG1–SLU7	RUNDC1–PTGES3L	RUNDC1–PTGES3L
FSCN2–ACTG1	HMMR–NUDCD2	RND2–VAT1	RND2–VAT1
TSPAN10–NPLOC4	HIGD2A–NOP16	NBR1–BRCA1	NBR1–BRCA1
CCDC137–OXLD1	EIF4E1B–SNCB	NAGS–PYY	NAGS–PYY
HGS–ARL16	ZNF346–UIMC1	CCDC103–EFTUD2	CCDC103–EFTUD2
ANAPC11–ALYREF	PRELID1–RAB24	FAM187A–EFTUD2	FAM187A–EFTUD2
LRRC45–CENPX	SQSTM1–MGAT4B	ACBD4–PLCD3	ACBD4–PLCD3
GPS1–RFNG	PSMG4–TUBB2B	WNT9B–WNT3	WNT9B–WNT3
HEXD–OGFOD3	FARS2–LYRM4	LRRC46–MRPL10	LRRC46–MRPL10
LOC128966627–B3GNTL1	RIOK1–CAGE1	PRAC2–PRAC1	PRAC2–PRAC1
LOC124904094–LOC128966610	PAK1IP1–C6orf52	ABI3–GNGT2	ABI3–GNGT2
NDC80–METTL4	KDM1B–TPMT	KAT7–FAM117A	KAT7–FAM117A
RNMT–FAM210A	ALDH5A1–GPLD1	EME1–MRPL27	EME1–MRPL27
ELP2–SLC39A6	ACOT13–TDP2	UTP18–MBTD1	UTP18–MBTD1
KIAA1328–TPGS2	H2BC1–H2AC1	STXBP4–COX11	STXBP4–COX11
HAUS1–ATP5F1A	H2AC6–H2BC4	RAD51C–TEX14	RAD51C–TEX14
C18orf54–STARD6	H2BC7–ENSG00000282988	RAD51C–IGBP1P2	RAD51C–IGBP1P2
RELCH–PIGN	H2BC7–H2AC7	PRR11–SKA2	PRR11–SKA2
CCDC102B–TMX3	H2AC8–H2BC8	VMP1–PTRH2	VMP1–PTRH2
TIMM21–FBXO15	H2BC9–H3C7	RPS6KB1–TUBD1	RPS6KB1–TUBD1
RBFA–TXNL4A	H2AC11–H2BC11	TMEM104–NAT9	TMEM104–NAT9
LOC124908066–RNF126	H2AC12–H2BC12	OTOP2–USH1G	OTOP2–USH1G
REEP6–PCSK4	H2AC13–H2BC13	MRPS7–GGA3	MRPS7–GGA3
IZUMO4–MOB3A	H2BC14–H2AC14	TSEN54–CASKIN2	TSEN54–CASKIN2
DOT1L–AP3D1	H2BC15–H2AC15	SAP30BP–RECQL5	SAP30BP–RECQL5
SF3A2–PLEKHJ1	H2BC17–H3C12	UNK–H3-3B	UNK–H3-3B
SPPL2B–LSM7	H2BC17–H2AC17	TEN1-CDK3–ACOX1	TEN1-CDK3–ACOX1
MRPL54–APBA3	OR2H1–OR11A1	TEN1–ACOX1	TEN1–ACOX1
ANKRD24–SIRT6	PRR3–GNL1	ZACN–SRP68	ZACN–SRP68
MPND–STAP2	MRPS18B–PPP1R10	AANAT–UBE2O	AANAT–UBE2O
SAFB–SAFB2	TUBB–MDC1	METTL23–JMJD6	METTL23–JMJD6
HSD11B1L–MICOS13	TCF19–CCHCR1	AFMID–TK1	AFMID–TK1
CATSPERD–LONP1	NFKBIL1–ATP6V1G2-DDX39B	CCDC40–TBC1D16	CCDC40–TBC1D16
CRB3–SLC25A23	APOM–BAG6	PVALEF–AATK	PVALEF–AATK
STXBP2–XAB2	CSNK2B–GPANK1	NDUFAF8–TEPSIN	NDUFAF8–TEPSIN
PET100–XAB2	MSH5–CLIC1	CCDC137–OXLD1	CCDC137–OXLD1
RPS28–NDUFA7	MSH5-SAPCD1–CLIC1	HGS–ARL16	HGS–ARL16
PPAN–ANGPTL6	HSPA1A–HSPA1L	ANAPC11–ALYREF	ANAPC11–ALYREF
PPAN-P2RY11–ANGPTL6	C2–EHMT2	LRRC45–CENPX	LRRC45–CENPX
C19orf38–TMED1	SKIC2–NELFE	HEXD–OGFOD3	HEXD–OGFOD3
TIMM29–YIPF2	PPT2–PRRT1	NDC80–METTL4	NDC80–METTL4
CCDC159–TMEM205	PPT2–ENSG00000285085	PSMG2–SPIRE1	PSMG2–SPIRE1
PRKCSH–ODAD3	PPT2-EGFL8–PRRT1	RNMT–FAM210A	RNMT–FAM210A
ZNF791–ZNF490	PPT2-EGFL8–ENSG00000285085	MIB1–ABHD3	MIB1–ABHD3
WDR83–MAN2B1	RNF5–AGPAT1	ELP2–SLC39A6	ELP2–SLC39A6
JUNB–HOOK2	PSMB9–PSMB8	KIAA1328–TPGS2	KIAA1328–TPGS2
THSD8–PRDX2	BRD2–HLA-DMA	HAUS1–ATP5F1A	HAUS1–ATP5F1A
NACC1–TRMT1	SLC39A7–RXRB	C18orf54–STARD6	C18orf54–STARD6
IER2–STX10	RPS18–VPS52	WDR7–TXNL1	WDR7–TXNL1
CC2D1A–BRME1	PFDN6–WDR46	RELCH–PIGN	RELCH–PIGN
DCAF15–PODNL1	ANKS1A–TAF11	CCDC102B–TMX3	CCDC102B–TMX3
TEKTL1–SLC1A6	LHFPL5–CLPS	TIMM21–FBXO15	TIMM21–FBXO15
C19orf44–CALR3	KCTD20–PXT1	ENSG00000267127–TXNL4A	ENSG00000267127–TXNL4A
TMEM38A–SMIM7	TBC1D22B–TMEM217	RBFA–TXNL4A	RBFA–TXNL4A
MYO9B–HAUS8	TBC1D22B–TMEM217B	REEP6–PCSK4	REEP6–PCSK4
GTPBP3–ANO8	BYSL–MED20	IZUMO4–MOB3A	IZUMO4–MOB3A
MVB12A–BST2	BYSL–MED20	DOT1L–AP3D1	DOT1L–AP3D1
DDX49–COPE	TAF8–CCND3	SF3A2–PLEKHJ1	SF3A2–PLEKHJ1
ARMC6–SUGP2	POLR1C–LRRC73	OAZ1–JSRP1	OAZ1–JSRP1
RFXANK–BORCS8-MEF2B	POLH–XPO5	ENSG00000273734–JSRP1	ENSG00000273734–JSRP1
RFXANK–BORCS8	MAD2L1BP–GTPBP2	SPPL2B–LSM7	SPPL2B–LSM7
MAU2–SUGP1	TMEM63B–MRPL14	MRPL54–APBA3	MRPL54–APBA3
NDUFA13–TSSK6	SLC25A27–CYP39A1	ANKRD24–SIRT6	ANKRD24–SIRT6
RGS9BP–ANKRD27	CENPQ–MMUT	MPND–STAP2	MPND–STAP2
FAAP24–CEP89	BEND6–DST	UHRF1–ARRDC5	UHRF1–ARRDC5
PSENEN–U2AF1L4	COL19A1–LMBRD1	HSD11B1L–MICOS13	HSD11B1L–MICOS13
HCST–NFKBID	DDX43–OOEP	CATSPERD–LONP1	CATSPERD–LONP1
WDR62–THAP8	RWDD2A–PGM3	ENSG00000267314–NDUFA11	ENSG00000267314–NDUFA11
TBCB–POLR2I	ORC3–RARS2	VMAC–NDUFA11	VMAC–NDUFA11
ZNF382–ZNF529	TSTD3–USP45	TRIP10–GPR108	TRIP10–GPR108
ZNF567–ZNF461	QRSL1–RTN4IP1	ZNF557–MBD3L3	ZNF557–MBD3L3
ZNF345–ZNF790	NR2E1–OSTM1	PET100–XAB2	PET100–XAB2
ZNF568–ZNF829	CEP57L1–SESN1	ENSG00000268400–XAB2	ENSG00000268400–XAB2
SIPA1L3–WDR87	SMPD2–PPIL6	RPS28–ENSG00000167774	RPS28–ENSG00000167774
SPRED3–GGN	FIG4–AK9	RPS28–NDUFA7	RPS28–NDUFA7
NFKBIB–SIRT2	CDC40–WASF1	MBD3L1–ZNF558	MBD3L1–ZNF558
MRPS12–SARS2	FAM229B–TUBE1	UBL5–FBXL12	UBL5–FBXL12
PLD3–C19orf47	DSE–TSPYL4	C19orf38–TMED1	C19orf38–TMED1
ITPKC–COQ8B	PKIB–SERINC1	TIMM29–YIPF2	TIMM29–YIPF2
SNRPA–ACTMAP	C6orf58–ENSG00000255330	PRKCSH–ODAD3	PRKCSH–ODAD3
TMEM91–B9D2	C6orf58–SOGA3	ZNF627–ELOF1	ZNF627–ELOF1
BCKDHA–EXOSC5	TMEM200A–SAMD3	WDR83–MAN2B1	WDR83–MAN2B1
DMRTC2–LYPD4	ENPP3–MED23	THSD8–PRDX2	THSD8–PRDX2
ZNF526–DEDD2	VTA1–NMBR	NACC1–TRMT1	NACC1–TRMT1
PRR19–PAFAH1B3	PEX3–ADAT2	IER2–STX10	IER2–STX10
PINLYP–XRCC1	PCMT1–NUP43	CC2D1A–BRME1	CC2D1A–BRME1
ZNF576–IRGQ	ARMT1–RMND1	DCAF15–PODNL1	DCAF15–PODNL1
GEMIN7–ZNF296	GTF2H5–SERAC1	ZNF333–ADGRE3	ZNF333–ADGRE3
BLOC1S3–TRAPPC6A	ACAT2–SOD2	C19orf44–CALR3	C19orf44–CALR3
POLR1G–PPP1R13L	MRPL18–TCP1	TMEM38A–SMIM7	TMEM38A–SMIM7
QPCTL–SNRPD2	PACRG–PRKN	MYO9B–HAUS8	MYO9B–HAUS8
MEIOSIN–FBXO46	C6orf120–ENSG00000285733	DDA1–ABHD8	DDA1–ABHD8
IGFL2–IGFL4	C6orf120–WDR27	GTPBP3–ANO8	GTPBP3–ANO8
ZSWIM9–LIG1	ERMARD–DYNLT2	MVB12A–BST2	MVB12A–BST2
SYNGR4–TMEM143	TBP–PSMB1	TMEM59L–CRLF1	TMEM59L–CRLF1
SPHK2–RPL18	DNAAF5–PRKAR1B	DDX49–COPE	DDX49–COPE
FGF21–FUT1	NUDT1–MRM2	ARMC6–SUGP2	ARMC6–SUGP2
RUVBL2–GYS1	NUDT1–MRM2	RFXANK–MEF2B	RFXANK–MEF2B
PPFIA3–C19orf73	EIF3B–SNX8	RFXANK–BORCS8-MEF2B	RFXANK–BORCS8-MEF2B
GFY–PTH2	AIMP2–PMS2	RFXANK–BORCS8	RFXANK–BORCS8
PRRG2–NOSIP	BZW2–ANKMY2	MAU2–SUGP1	MAU2–SUGP1
SCAF1–RRAS	CBX3–HNRNPA2B1	NDUFA13–TSSK6	NDUFA13–TSSK6
BCL2L12–IRF3	PLEKHA8–FKBP14	ENSG00000258674–TSSK6	ENSG00000258674–TSSK6
TBC1D17–AKT1S1	AVL9–LSM5	RGS9BP–ANKRD27	RGS9BP–ANKRD27
ATF5–IL4I1	BBS9–RP9	FAAP24–CEP89	FAAP24–CEP89
ATF5–NUP62	ANLN–MATCAP2	ZNF302–SCGB2B2	ZNF302–SCGB2B2
ZNF473–VRK3	SUGCT–MPLKIP	FXYD7–LGI4	FXYD7–LGI4
EMC10–GARIN5A	MRPL32–PSMA2	PSENEN–ENSG00000267120	PSENEN–ENSG00000267120
FPR2–FPR1	MRPL32–PSMA2	PSENEN–U2AF1L4	PSENEN–U2AF1L4
PRPF31–TFPT	UBE2D4–URGCP	ENSG00000188223–ENSG00000267120	ENSG00000188223–ENSG00000267120
TSEN34–MBOAT7	CCT6A–PSPH	ENSG00000188223–U2AF1L4	ENSG00000188223–U2AF1L4
ZNF524–FIZ1	TYW1–SBDS	PROSER3–HSPB6	PROSER3–HSPB6
NLRP4–NLRP11	FKBP6–TRIM50	HCST–NFKBID	HCST–NFKBID
VPS16–PCED1A	BUD23–DNAJC30	WDR62–THAP8	WDR62–THAP8
CDC25B–CENPB	MDH2–STYXL1	TBCB–POLR2I	TBCB–POLR2I
CDS2–PCNA	PHTF2–TMEM60	ZNF382–ZNF529	ZNF382–ZNF529
MCM8–TRMT6	DBF4–SLC25A40	ZNF345–ZNF790	ZNF345–ZNF790
SLX4IP–MKKS	ANKIB1–ENSG00000289027	ENSG00000291239–ZNF790	ENSG00000291239–ZNF790
SLX4IP–LOC128706666	ANKIB1–ENSG00000285953	ZNF568–ZNF829	ZNF568–ZNF829
SLX4IP–LOC128706665	ANKIB1–KRIT1	ZNF383–ZNF585B	ZNF383–ZNF585B
NDUFAF5–ESF1	RBM48–PEX1	SIPA1L3–WDR87	SIPA1L3–WDR87
MACROD2–SEL1L2	PEG10–SGCE	SPRED3–GGN	SPRED3–GGN
MGME1–SNX5	BRI3–TECPR1	EIF3K–MAP4K1	EIF3K–MAP4K1
POLR3F–DZANK1	BUD31–PDAP1	NFKBIB–SIRT2	NFKBIB–SIRT2
REM1–DEFB124	ZKSCAN5–ZNF394	MRPS12–SARS2	MRPS12–SARS2
TTLL9–DUSP15	ZNF655–FAM200A	SAMD4B–GMFG	SAMD4B–GMFG
POFUT1–PLAGL2	ENSG00000272647–FAM200A	MED29–PAF1	MED29–PAF1
MYH7B–GSS	CNPY4–TAF6	SUPT5H–RPS16	SUPT5H–RPS16
CEP250–GDF5	STAG3–GPC2	PLD3–C19orf47	PLD3–C19orf47
ROMO1–NFS1	MEPCE–ZCWPW1	SPTBN4–BLVRB	SPTBN4–BLVRB
RPN2–MROH8	SLC12A9–EPHB4	SNRPA–C19orf54	SNRPA–C19orf54
RPRD1B–TTI1	ZNHIT1–PLOD3	BCKDHA–EXOSC5	BCKDHA–EXOSC5
PLCG1–LOC124904903	LRWD1–ALKBH4	DMRTC2–LYPD4	DMRTC2–LYPD4
DNTTIP1–WFDC3	ARMC10–FBXL13	ZNF526–DEDD2	ZNF526–DEDD2
SNX21–TNNC2	CDHR3–ATXN7L1	ZNF576–IRGQ	ZNF576–IRGQ
ZSWIM3–ACOT8	DUS4L–COG5	SRRM5–IRGQ	SRRM5–IRGQ
CTSA–NEURL2	DUS4L-BCAP29–COG5	ZNF283–LYPD5	ZNF283–LYPD5
DDX27–STAU1	DNAJB9–PNPLA8	BLOC1S3–TRAPPC6A	BLOC1S3–TRAPPC6A
MOCS3–DPM1	DNAJB9–THAP5	POLR1G–PPP1R13L	POLR1G–PPP1R13L
CSTF1–AURKA	ZNF277–DOCK4	QPCTL–SNRPD2	QPCTL–SNRPD2
FAM217B–SYCP2	AKR1D1–CREB3L2	FOXA3–SYMPK	FOXA3–SYMPK
SS18L1–PSMA7	TBXAS1–HIPK2	FKRP–STRN4	FKRP–STRN4
GID8–DIDO1	RAB19–SLC37A3	SAE1–ZC3H4	SAE1–ZC3H4
ZGPAT–ARFRP1	ZNF398–ZNF425	CRX–TPRX1	CRX–TPRX1
PRPF6–SAMD10	LRRC61–ACTR3C	ZSWIM9–LIG1	ZSWIM9–LIG1
OPRL1–RGS19	TMEM176A–TMEM176B	EMP3–ODAD1	EMP3–ODAD1
LOC128966688–C21orf91	SLC4A2–CDK5	SYNGR4–TMEM143	SYNGR4–TMEM143
GABPA–ATP5PF	RBM33–CNPY1	SPHK2–RPL18	SPHK2–RPL18
SON–GART	DLGAP2–ERICH1	FGF21–FUT1	FGF21–FUT1
ITSN1–CRYZL1	VPS37A–CNOT7	RUVBL2–GYS1	RUVBL2–GYS1
TTC3–PIGP	SFTPC–LGI3	PPFIA3–C19orf73	PPFIA3–C19orf73
SH3BGR–LCA5L	CDCA2–KCTD9	DKKL1–TEAD2	DKKL1–TEAD2
NDUFV3–WDR4	DPYSL2–PNMA2	GFY–PTH2	GFY–PTH2
RRP1B–HSF2BP	PTK2B–TRIM35	ALDH16A1–PIH1D1	ALDH16A1–PIH1D1
YBEY–MCM3AP	ESCO2–CCDC25	PRR12–NOSIP	PRR12–NOSIP
PCNT–C21orf58	HMBOX1–INTS9	BCL2L12–IRF3	BCL2L12–IRF3
BCL2L13–ATP6V1E1	WRN–PURG	MED25–FUZ	MED25–FUZ
MRPL40–HIRA	BAG4–LSM1	TBC1D17–PNKP	TBC1D17–PNKP
CDC45–UFD1	ADAM9–TM2D2	TBC1D17–AKT1S1	TBC1D17–AKT1S1
COMT–TXNRD2	SMIM19–SLC20A2	ATF5–IL4I1	ATF5–IL4I1
TANGO2–ARVCF	HOOK3–RNF170	ATF5–NUP62	ATF5–NUP62
SNAP29–PI4KA	MCM4–PRKDC	ZNF473–VRK3	ZNF473–VRK3
BCR–RSPH14	TGS1–TMEM68	EMC10–GARIN5A	EMC10–GARIN5A
GSTT2–DDT	CHCHD7–PLAG1	PPP2R1A–ZNF836	PPP2R1A–ZNF836
SNRPD3–GUCD1	C8orf44-SGK3–VCPIP1	NDUFA3–OSCAR	NDUFA3–OSCAR
SRRD–HPS4	XKR9–LACTB2	PRPF31–TFPT	PRPF31–TFPT
HSCB–CHEK2	TMEM70–ELOC	TSEN34–MBOAT7	TSEN34–MBOAT7
KREMEN1–C22orf31	GDAP1–JPH1	EPS8L1–RDH13	EPS8L1–RDH13
EWSR1–RHBDD3	CHMP4C–ZFAND1	ZNF524–FIZ1	ZNF524–FIZ1
RFPL1–AP1B1	CA13–RBIS	NLRP4–NLRP11	NLRP4–NLRP11
UQCR10–ZMAT5	CPNE3–RMDN1	ZIK1–ZNF416	ZIK1–ZNF416
CCDC157–SF3A1	NECAB1–TMEM64	VPS16–PCED1A	VPS16–PCED1A
TCN2–PES1	PTDSS1–MTERF3	CDC25B–CENPB	CDC25B–CENPB
TUG1–MORC2	POP1–RIDA	CDS2–PCNA	CDS2–PCNA
INPP5J–SELENOM	DCAF13–SLC25A32	MCM8–TRMT6	MCM8–TRMT6
RFPL3–SLC5A4	EMC2–EIF3E	ENSG00000286235–TRMT6	ENSG00000286235–TRMT6
MPST–TST	ENY2–NUDCD1	NDUFAF5–ESF1	NDUFAF5–ESF1
EIF3L–ANKRD54	UTP23–EIF3H	DSTN–BFSP1	DSTN–BFSP1
POLR2F–C22orf23	MTBP–MRPL13	MGME1–SNX5	MGME1–SNX5
CBY1–FAM227A	TBC1D31–DERL1	POLR3F–DZANK1	POLR3F–DZANK1
GRAP2–ENTHD1	NTAQ1–ATAD2	GINS1–ABHD12	GINS1–ABHD12
XPNPEP3–ST13	NDUFB9–TATDN1	TTLL9–DUSP15	TTLL9–DUSP15
ZC3H7B–RANGAP1	NSMCE2–WASHC5	POFUT1–PLAGL2	POFUT1–PLAGL2
ACO2–PHF5A	SPATC1–PARP10	ACSS2–GGT7	ACSS2–GGT7
XRCC6–DESI1	WDR97–SHARPIN	MYH7B–GSS	MYH7B–GSS
SMIM45–CENPM	HSF1–BOP1	CEP250–GDF5	CEP250–GDF5
RIBC2–SMC1B	KIFC2–TMEM276-ZFTRAF1	ROMO1–NFS1	ROMO1–NFS1
LOC105373091–LOC124905156	KIFC2–TMEM276	RPRD1B–TTI1	RPRD1B–TTI1
CRELD2–ALG12	LRRC14–RECQL4	DNTTIP1–WFDC3	DNTTIP1–WFDC3
NCAPH2–LMF2	RRAGA–SAXO1	SNX21–TNNC2	SNX21–TNNC2
LOC124900597–SLC25A6	IFT74–PLAA	ZSWIM3–ACOT8	ZSWIM3–ACOT8
STS–PUDP	DNAJA1–APTX	MOCS3–DPM1	MOCS3–DPM1
MOSPD2–FANCB	CHMP5–BAG1	CSTF1–AURKA	CSTF1–AURKA
CXorf58–APOO	NUDT2–KIF24	FAM217B–SYCP2	FAM217B–SYCP2
OTC–RPGR	GALT–SIGMAR1	SS18L1–PSMA7	SS18L1–PSMA7
RBM10–NDUFB11	CREB3–TLN1	GID8–DIDO1	GID8–DIDO1
SPACA5–ZNF182	RGP1–GBA2	ARFGAP1–NKAIN4	ARFGAP1–NKAIN4
PQBP1–TIMM17B	TMEM8B–HINT2	FNDC11–SRMS	FNDC11–SRMS
RIBC1–SMC1A	C9orf85–ABHD17B	RTEL1–STMN3	RTEL1–STMN3
APEX2–PFKFB1	OSTF1–NMRK1	ZGPAT–ARFRP1	ZGPAT–ARFRP1
FAAH2–SPIN2B	RMI1–HNRNPK	ENSG00000273154–ARFRP1	ENSG00000273154–ARFRP1
LOC112268307–AMER1	CENPP–NOL8	TCEA2–SOX18	TCEA2–SOX18
ZC3H12B–ZC4H2	NCBP1–TSTD2	OPRL1–RGS19	OPRL1–RGS19
KIF4A–PDZD11	SEC61B–ALG2	SON–GART	SON–GART
UPRT–ABCB7	INVS–ERP44	TTC3–PIGP	TTC3–PIGP
SH3BGRL–HMGN5	ZNF189–MRPL50	SH3BGR–LCA5L	SH3BGR–LCA5L
ZNF711–SATL1	RNF20–PGAP4	SLC37A1–RSPH1	SLC37A1–RSPH1
FAM133A–NAP1L3	ABITRAM–ELP1	NDUFV3–WDR4	NDUFV3–WDR4
RPL36A-HNRNPH2–BTK	PALM2AKAP2–PTPN3	RRP1B–HSF2BP	RRP1B–HSF2BP
RPL36A–BTK	SLC31A1–FKBP15	YBEY–MCM3AP	YBEY–MCM3AP
HNRNPH2–GLA	PRPF4–CDC26	PCNT–C21orf58	PCNT–C21orf58
FAM199X–SLC25A53	C9orf43–POLE3	BCL2L13–ATP6V1E1	BCL2L13–ATP6V1E1
DNAAF6–NUP62CL	CNTRL–C5	CDC45–UFD1	CDC45–UFD1
COL4A5–COL4A6	MORN5–NDUFA8	COMT–TXNRD2	COMT–TXNRD2
RTL4–TRPC5	MRRF–RBM18	TANGO2–ARVCF	TANGO2–ARVCF
NDUFA1–RNF113A	ARPC5L–RPL35	MED15–KLHL22	MED15–KLHL22
PABIR3–PABIR2	LRSAM1–RPL12	SNAP29–PI4KA	SNAP29–PI4KA
ZNF449–ZNF75D	STXBP1–NIBAN2	RAB36–RSPH14	RAB36–RSPH14
SAGE1–CT45A10	SLC25A25–NAIF1	MMP11–CHCHD10	MMP11–CHCHD10
SLC9A6–MMGT1	SWI5–GOLGA2	GSTT2–DDT	GSTT2–DDT
MAGEA12–CSAG1	COQ4–TRUB2	SNRPD3–GUCD1	GSTT2B–DDT
CSAG3–MAGEA2	LRRC8A–KYAT1	ENSG00000286070–GUCD1	SNRPD3–GUCD1
NSDHL–CETN2	LRRC8A–KYAT1	SRRD–HPS4	ENSG00000286070–GUCD1
BGN–HAUS7	NUP188–DOLK	HSCB–CHEK2	SRRD–HPS4
SLC6A8–PNCK	PTPA–CRAT	EWSR1–RHBDD3	HSCB–CHEK2
ABCD1–BCAP31	GTF3C4–DDX31	UQCR10–ZMAT5	EWSR1–RHBDD3
SSR4–IDH3G	SPACA9–AK8	CCDC157–SF3A1	UQCR10–ZMAT5
TMEM187–HCFC1	RPL7A–MED22	TCN2–PES1	CCDC157–SF3A1
TKTL1–TEX28	SURF2–SURF1	TUG1–MORC2	TCN2–PES1
TAFAZZIN–DNASE1L1	STKLD1–SURF4	MPST–TST	TUG1–MORC2
BRCC3–CMC4	PMPCA–ENTR1	EIF3L–ANKRD54	MPST–TST
BRCC3–MTCP1	C8G–FBXW5	CBY1–FAM227A	EIF3L–ANKRD54
SPRY3–TMLHE	SSNA1–ANAPC2	XPNPEP3–ST13	CBY1–FAM227A
LOC124900597-2–SLC25A6-2	NDOR1–TMEM203	XRCC6–DESI1	XPNPEP3–ST13
	NOXA1–EXD3	RIBC2–SMC1B	XRCC6–DESI1
	MT-CYB–MT-ND6	CRELD2–ALG12	RIBC2–SMC1B
	STS–PUDP	NCAPH2–LMF2	CRELD2–ALG12
	SHROOM2–GPR143	MAPK8IP2–CHKB	NCAPH2–LMF2
	OFD1–TRAPPC2		MAPK8IP2–CHKB
	MOSPD2–FANCB		STS–PUDP
	CXorf58–APOO		SHROOM2–GPR143
	RBM10–NDUFB11		OFD1–TRAPPC2
	SPACA5–ZNF182		MOSPD2–FANCB
	PPP1R3F–FOXP3		CXorf58–APOO
	RIBC1–SMC1A		RBM10–NDUFB11
	ZC3H12B–ZC4H2		SPACA5–ZNF182
	KIF4A–PDZD11		PPP1R3F–ENSG00000290184
	NONO–ZMYM3		RIBC1–SMC1A
	UPRT–ABCB7		ZC3H12B–ZC4H2
	COX7B–MAGT1		KIF4A–PDZD11
	SH3BGRL–HMGN5		NONO–ZMYM3
	ZNF711–SATL1		UPRT–ABCB7
	FAM133A–NAP1L3		COX7B–MAGT1
	RPL36A–BTK		SH3BGRL–HMGN5
	RPL36A-HNRNPH2–BTK		ZNF711–SATL1
	HNRNPH2–GLA		FAM133A–NAP1L3
	DNAAF6–NUP62CL		RPL36A–BTK
	ATG4A–PSMD10		RPL36A-HNRNPH2–BTK
	COL4A5–COL4A6		HNRNPH2–GLA
	RTL4–TRPC5		DNAAF6–NUP62CL
	NDUFA1–RNF113A		ATG4A–PSMD10
	RHOXF1P3–NKAP		COL4A5–COL4A6
	PABIR3–PABIR2		RTL4–TRPC5
	ZNF449–ZNF75D		NDUFA1–RNF113A
	SLC9A6–MMGT1		RHOXF1P3–NKAP
	EOLA1–IDS		PABIR3–PABIR2
	MAGEA2B–CSAG2		ZNF449–ZNF75D
	MAGEA12–CSAG1		SLC9A6–MMGT1
	CSAG3–MAGEA2		EOLA1–ENSG00000241489
	NSDHL–CETN2		MAGEA2B–CSAG2
	BGN–HAUS7		CSAG1–MAGEA12
	ABCD1–BCAP31		CSAG3–MAGEA2
	SSR4–IDH3G		NSDHL–CETN2
	TMEM187–HCFC1		BGN–HAUS7
	TKTL1–TEX28		ABCD1–BCAP31
	TAFAZZIN–DNASE1L1		SSR4–IDH3G
	FUNDC2–F8		TMEM187–HCFC1
	BRCC3–CMC4		TKTL1–TEX28
			TAFAZZIN–DNASE1L1
			FUNDC2–F8
			BRCC3–CMC4
