# Supplementary material for: Lineage-associated Human Divergently-paired Genes Exhibit Structural and Regulatory Characteristics
Source: Genomics Proteomics Bioinformatics. 2025 Jun 26;23(4):qzaf058. doi: 10.1093/gpbjnl/qzaf058 (PMC12672016; doi:10.1093/gpbjnl/qzaf058)
Supplement: qzaf058_Supplementary_Data [file qzaf058_supplementary_data.zip › TableS1.xlsx]

## Sheet: Human_pc_DPGs
Table S1 Lists of all protein-coding DPGs and vcDPGs involved in this study
Table S1A List of human protein-coding DPGs
Note: DPGs, divergently-paired genes ; vcDPGs, vertebrate-conserved DPGs; TSS, transcription start sites; chr, chromosome.
ID 1	Symbol 1	TSS 1	Strand 1	ID 2	Symbol 2	TSS 2	Strand 2	chr	ID	TSS distance
ENSG00000187608	ISG15	1001138	1	ENSG00000188290	HES4	1000172	-1	1	ENSG00000187608_ENSG00000188290	966
ENSG00000176022	B3GALT6	1232237	1	ENSG00000078808	SDF4	1232031	-1	1	ENSG00000176022_ENSG00000078808	206
ENSG00000224051	CPTP	1324756	1	ENSG00000127054	INTS11	1324687	-1	1	ENSG00000224051_ENSG00000127054	69
ENSG00000157916	RER1	2391775	1	ENSG00000116151	MORN1	2391707	-1	1	ENSG00000157916_ENSG00000116151	68
ENSG00000078900	TP73	3652516	1	ENSG00000116213	WRAP73	3652761	-1	1	ENSG00000078900_ENSG00000116213	-245
ENSG00000169598	DFFB	3857267	1	ENSG00000116198	CEP104	3857396	-1	1	ENSG00000169598_ENSG00000116198	-129
ENSG00000187017	ESPN	6424776	1	ENSG00000069812	HES2	6424670	-1	1	ENSG00000187017_ENSG00000069812	106
ENSG00000173662	TAS1R1	6555307	1	ENSG00000162408	NOL9	6554513	-1	1	ENSG00000173662_ENSG00000162408	794
ENSG00000116273	PHF13	6613731	1	ENSG00000162413	KLHL21	6614607	-1	1	ENSG00000116273_ENSG00000162413	-876
ENSG00000173614	NMNAT1	9943428	1	ENSG00000162441	LZIC	9943407	-1	1	ENSG00000173614_ENSG00000162441	21
ENSG00000142655	PEX14	10472288	1	ENSG00000160049	DFFA	10472529	-1	1	ENSG00000142655_ENSG00000160049	-241
ENSG00000162490	DRAXIN	11691710	1	ENSG00000116670	MAD2L2	11691811	-1	1	ENSG00000162490_ENSG00000116670	-101
ENSG00000011021	CLCN6	11806096	1	ENSG00000177000	MTHFR	11806455	-1	1	ENSG00000011021_ENSG00000177000	-359
ENSG00000116138	DNAJC16	15526813	1	ENSG00000132906	CASP9	15526534	-1	1	ENSG00000116138_ENSG00000132906	279
ENSG00000186510	CLCNKA	16018875	1	ENSG00000173641	HSPB7	16019594	-1	1	ENSG00000186510_ENSG00000173641	-719
ENSG00000055070	SZRD1	16352575	1	ENSG00000037637	FBXO42	16352480	-1	1	ENSG00000055070_ENSG00000037637	95
ENSG00000053372	MRTO4	19251805	1	ENSG00000127463	EMC1	19251552	-1	1	ENSG00000053372_ENSG00000127463	253
ENSG00000040487	SLC66A1	19312326	1	ENSG00000053371	AKR7A2	19312144	-1	1	ENSG00000040487_ENSG00000053371	182
ENSG00000162543	UBXN10	20186096	1	ENSG00000187980	PLA2G2C	20186518	-1	1	ENSG00000162543_ENSG00000187980	-422
ENSG00000004487	KDM1A	23019443	1	ENSG00000227868	TEX46	23019100	-1	1	ENSG00000004487_ENSG00000227868	343
ENSG00000183726	TMEM50A	25338317	1	ENSG00000117616	RSRP1	25338213	-1	1	ENSG00000183726_ENSG00000117616	104
ENSG00000204178	MACO1	25430858	1	ENSG00000188672	RHCE	25430192	-1	1	ENSG00000204178_ENSG00000188672	666
ENSG00000142684	ZNF593	26169908	1	ENSG00000282872	C1orf232	26168963	-1	1	ENSG00000142684_ENSG00000282872	945
ENSG00000169442	CD52	26317958	1	ENSG00000158062	UBXN11	26318363	-1	1	ENSG00000169442_ENSG00000158062	-405
ENSG00000090273	NUDC	26900238	1	ENSG00000198746	GPATCH3	26900467	-1	1	ENSG00000090273_ENSG00000198746	-229
ENSG00000121766	ZCCHC17	31296982	1	ENSG00000060688	SNRNP40	31296788	-1	1	ENSG00000121766_ENSG00000060688	194
ENSG00000162521	RBBP4	32651142	1	ENSG00000176261	ZBTB8OS	32650903	-1	1	ENSG00000162521_ENSG00000176261	239
ENSG00000142920	AZIN2	33081104	1	ENSG00000004455	AK2	33080996	-1	1	ENSG00000142920_ENSG00000004455	108
ENSG00000197056	ZMYM1	35032172	1	ENSG00000271741		35031741	-1	1	ENSG00000197056_ENSG00000271741	431
ENSG00000197056	ZMYM1	35032172	1	ENSG00000163867	ZMYM6	35031945	-1	1	ENSG00000197056_ENSG00000163867	227
ENSG00000020129	NCDN	35557473	1	ENSG00000142687	KIAA0319L	35557950	-1	1	ENSG00000020129_ENSG00000142687	-477
ENSG00000116871	MAP7D1	36155579	1	ENSG00000054116	TRAPPC3	36156053	-1	1	ENSG00000116871_ENSG00000054116	-474
ENSG00000134690	CDCA8	37692481	1	ENSG00000116922	C1orf109	37692249	-1	1	ENSG00000134690_ENSG00000116922	232
ENSG00000084072	PPIE	39692182	1	ENSG00000116983	HPCAL4	39691485	-1	1	ENSG00000084072_ENSG00000116983	697
ENSG00000127125	PPCS	42456117	1	ENSG00000066185	ZMYND12	42456253	-1	1	ENSG00000127125_ENSG00000066185	-136
ENSG00000164008	C1orf50	42767245	1	ENSG00000117385	P3H1	42767084	-1	1	ENSG00000164008_ENSG00000117385	161
ENSG00000283580		42767292	1	ENSG00000117385	P3H1	42767084	-1	1	ENSG00000283580_ENSG00000117385	208
ENSG00000164010	ERMAP	42817122	1	ENSG00000177868	SVBP	42817397	-1	1	ENSG00000164010_ENSG00000177868	-275
ENSG00000179178	TMEM125	43269983	1	ENSG00000117395	EBNA1BP2	43270936	-1	1	ENSG00000179178_ENSG00000117395	-953
ENSG00000198198	SZT2	43389882	1	ENSG00000159479	MED8	43389808	-1	1	ENSG00000198198_ENSG00000159479	74
ENSG00000198520	ARMH1	44674692	1	ENSG00000126106	TMEM53	44674481	-1	1	ENSG00000198520_ENSG00000126106	211
ENSG00000126088	UROD	45010950	1	ENSG00000126107	HECTD3	45011324	-1	1	ENSG00000126088_ENSG00000126107	-374
ENSG00000132773	TOE1	45340052	1	ENSG00000132781	MUTYH	45340893	-1	1	ENSG00000132773_ENSG00000132781	-841
ENSG00000132763	MMACHC	45500300	1	ENSG00000280670	CCDC163	45500079	-1	1	ENSG00000132763_ENSG00000280670	221
ENSG00000159596	TMEM69	45688181	1	ENSG00000159592	GPBP1L1	45688113	-1	1	ENSG00000159596_ENSG00000159592	68
ENSG00000173660	UQCRH	46303698	1	ENSG00000132128	LRRC41	46303616	-1	1	ENSG00000173660_ENSG00000132128	82
ENSG00000162374	ELAVL4	50024029	1	ENSG00000186094	AGBL4	50023954	-1	1	ENSG00000162374_ENSG00000186094	75
ENSG00000123080	CDKN2C	50960745	1	ENSG00000185104	FAF1	50960267	-1	1	ENSG00000123080_ENSG00000185104	478
ENSG00000134748	PRPF38A	52404602	1	ENSG00000085840	ORC1	52404423	-1	1	ENSG00000134748_ENSG00000085840	179
ENSG00000116171	SCP2	52927276	1	ENSG00000121310	ECHDC2	52927212	-1	1	ENSG00000116171_ENSG00000121310	64
ENSG00000116212	LRRC42	53946085	1	ENSG00000081870	IFT25	53945699	-1	1	ENSG00000116212_ENSG00000081870	386
ENSG00000116205	TCEANC2	54053584	1	ENSG00000116209	TMEM59	54053504	-1	1	ENSG00000116205_ENSG00000116209	80
ENSG00000162409	PRKAA2	56645314	1	ENSG00000162407	PLPP3	56645301	-1	1	ENSG00000162409_ENSG00000162407	13
ENSG00000079739	PGM1	63593411	1	ENSG00000142856	ITGB3BP	63593721	-1	1	ENSG00000079739_ENSG00000142856	-310
ENSG00000198160	MIER1	66924895	1	ENSG00000152763	DNAI4	66924856	-1	1	ENSG00000198160_ENSG00000152763	39
ENSG00000116754	SRSF11	70205682	1	ENSG00000066557	LRRC40	70205579	-1	1	ENSG00000116754_ENSG00000066557	103
ENSG00000259030	FPGT-TNNI3K	74198235	1	ENSG00000162620	LRRIQ3	74198187	-1	1	ENSG00000259030_ENSG00000162620	48
ENSG00000254685	FPGT	74198238	1	ENSG00000162620	LRRIQ3	74198187	-1	1	ENSG00000254685_ENSG00000162620	51
ENSG00000162623	TYW3	74733152	1	ENSG00000116791	CRYZ	74733408	-1	1	ENSG00000162623_ENSG00000116791	-256
ENSG00000162616	DNAJB4	77979175	1	ENSG00000162613	FUBP1	77979110	-1	1	ENSG00000162616_ENSG00000162613	65
ENSG00000137960	GIPC2	77979542	1	ENSG00000162613	FUBP1	77979110	-1	1	ENSG00000137960_ENSG00000162613	432
ENSG00000122432	SPATA1	84506300	1	ENSG00000174021	GNG5	84506581	-1	1	ENSG00000122432_ENSG00000174021	-281
ENSG00000153936	HS2ST1	86914635	1	ENSG00000183291	SELENOF	86914424	-1	1	ENSG00000153936_ENSG00000183291	211
ENSG00000122484	RPAP2	92299059	1	ENSG00000174842	GLMN	92298987	-1	1	ENSG00000122484_ENSG00000174842	72
ENSG00000122483	CCDC18	93179919	1	ENSG00000117500	TMED5	93180516	-1	1	ENSG00000122483_ENSG00000117500	-597
ENSG00000122435	TRMT13	100133150	1	ENSG00000156876	SASS6	100132955	-1	1	ENSG00000122435_ENSG00000156876	195
ENSG00000162695	SLC30A7	100896076	1	ENSG00000162694	EXTL2	100895179	-1	1	ENSG00000162695_ENSG00000162694	897
ENSG00000116299	ELAPOR1	109113679	1	ENSG00000179902	CFAP276	109113857	-1	1	ENSG00000116299_ENSG00000179902	-178
ENSG00000134255	CEPT1	111139479	1	ENSG00000156171	DRAM2	111140203	-1	1	ENSG00000134255_ENSG00000156171	-724
ENSG00000116459	ATP5PB	111448864	1	ENSG00000116455	WDR77	111449256	-1	1	ENSG00000116459_ENSG00000116455	-392
ENSG00000064703	DDX20	111754832	1	ENSG00000197852	INKA2	111755824	-1	1	ENSG00000064703_ENSG00000197852	-992
ENSG00000118655	DCLRE1B	113904619	1	ENSG00000134262	AP4B1	113905201	-1	1	ENSG00000118655_ENSG00000134262	-582
ENSG00000065183	WDR3	117929720	1	ENSG00000196505	GDAP2	117929621	-1	1	ENSG00000065183_ENSG00000196505	99
ENSG00000092621	PHGDH	119648411	1	ENSG00000143067	ZNF697	119648266	-1	1	ENSG00000092621_ENSG00000143067	145
ENSG00000171943	SRGAP2C	121184811	1	ENSG00000188610	FAM72B	121185539	-1	1	ENSG00000171943_ENSG00000188610	-728
ENSG00000215784	FAM72D	145095974	1	ENSG00000196369	SRGAP2B	145095528	-1	1	ENSG00000215784_ENSG00000196369	446
ENSG00000186141	POLR3C	145824053	1	ENSG00000265491	RNF115	145824095	-1	1	ENSG00000186141_ENSG00000265491	-42
ENSG00000280778		145927258	1	ENSG00000289565		145926741	-1	1	ENSG00000280778_ENSG00000289565	517
ENSG00000280778		145927258	1	ENSG00000265241	RBM8A	145927678	-1	1	ENSG00000280778_ENSG00000265241	-420
ENSG00000121851	POLR3GL	145964690	1	ENSG00000272031	ANKRD34A	145964575	-1	1	ENSG00000121851_ENSG00000272031	115
ENSG00000131778	CHD1L	147242654	1	ENSG00000131781	FMO5	147243050	-1	1	ENSG00000131778_ENSG00000131781	-396
ENSG00000184260	H2AC20	149886918	1	ENSG00000184678	H2BC21	149886682	-1	1	ENSG00000184260_ENSG00000184678	236
ENSG00000178096	BOLA1	149887890	1	ENSG00000184270	H2AC21	149887965	-1	1	ENSG00000178096_ENSG00000184270	-75
ENSG00000143363	PRUNE1	151008420	1	ENSG00000143409	MINDY1	151008376	-1	1	ENSG00000143363_ENSG00000143409	44
ENSG00000143458	GABPB2	151070578	1	ENSG00000197622	CDC42SE1	151070325	-1	1	ENSG00000143458_ENSG00000197622	253
ENSG00000143450	OAZ3	151762899	1	ENSG00000143436	MRPL9	151763496	-1	1	ENSG00000143450_ENSG00000143436	-597
ENSG00000143578	CREB3L4	153967534	1	ENSG00000143570	SLC39A1	153968184	-1	1	ENSG00000143578_ENSG00000143570	-650
ENSG00000143569	UBAP2L	154220179	1	ENSG00000143612	C1orf43	154220637	-1	1	ENSG00000143569_ENSG00000143612	-458
ENSG00000163239	TDRD10	154502219	1	ENSG00000169291	SHE	154502412	-1	1	ENSG00000163239_ENSG00000169291	-193
ENSG00000173207	CKS1B	154974653	1	ENSG00000160691	SHC1	154974395	-1	1	ENSG00000173207_ENSG00000160691	258
ENSG00000163357	DCST1	155033824	1	ENSG00000163354	DCST2	155033781	-1	1	ENSG00000163357_ENSG00000163354	43
ENSG00000163462	TRIM46	155173787	1	ENSG00000163463	KRTCAP2	155173475	-1	1	ENSG00000163462_ENSG00000163463	312
ENSG00000173171	MTX1	155208695	1	ENSG00000169231	THBS3	155209051	-1	1	ENSG00000173171_ENSG00000169231	-356
ENSG00000125459	MSTO1	155563235	1	ENSG00000116539	ASH1L	155563162	-1	1	ENSG00000125459_ENSG00000116539	73
ENSG00000132718	SYT11	155859567	1	ENSG00000116580	GON4L	155859400	-1	1	ENSG00000132718_ENSG00000116580	167
ENSG00000116586	LAMTOR2	156054782	1	ENSG00000160803	UBQLN4	156053798	-1	1	ENSG00000116586_ENSG00000160803	984
ENSG00000160789	LMNA	156082573	1	ENSG00000254726	MEX3A	156082465	-1	1	ENSG00000160789_ENSG00000254726	108
ENSG00000163472	TMEM79	156282935	1	ENSG00000198952	SMG5	156282825	-1	1	ENSG00000163472_ENSG00000198952	110
ENSG00000143303	METTL25B	156728442	1	ENSG00000143319	ISG20L2	156728766	-1	1	ENSG00000143303_ENSG00000143319	-324
ENSG00000162736	NCSTN	160343294	1	ENSG00000122218	COPA	160343566	-1	1	ENSG00000162736_ENSG00000122218	-272
ENSG00000158793	NIT1	161118086	1	ENSG00000143256	PFDN2	161118055	-1	1	ENSG00000158793_ENSG00000143256	31
ENSG00000143179	UCK2	165827614	1	ENSG00000143183	TMCO1	165827755	-1	1	ENSG00000143179_ENSG00000143183	-141
ENSG00000143194	MAEL	166975582	1	ENSG00000143195	ILDR2	166975540	-1	1	ENSG00000143194_ENSG00000143195	42
ENSG00000117475	BLZF1	169367970	1	ENSG00000143156	NME7	169367948	-1	1	ENSG00000117475_ENSG00000143156	22
ENSG00000117593	DARS2	173824653	1	ENSG00000120334	CENPL	173824883	-1	1	ENSG00000117593_ENSG00000120334	-230
ENSG00000143344	RGL1	183636085	1	ENSG00000162704	ARPC5	183635783	-1	1	ENSG00000143344_ENSG00000162704	302
ENSG00000116668	SWT1	185157080	1	ENSG00000121486	TRMT1L	185157072	-1	1	ENSG00000116668_ENSG00000121486	8
ENSG00000157181	ODR4	186375838	1	ENSG00000047410	TPR	186375693	-1	1	ENSG00000157181_ENSG00000047410	145
ENSG00000116747	RO60	193059454	1	ENSG00000116750	UCHL5	193060080	-1	1	ENSG00000116747_ENSG00000116750	-626
ENSG00000143476	DTL	212035553	1	ENSG00000143493	INTS7	212035557	-1	1	ENSG00000143476_ENSG00000143493	-4
ENSG00000203705	TATDN3	212791828	1	ENSG00000117697	NSL1	212791782	-1	1	ENSG00000203705_ENSG00000117697	46
ENSG00000162814	SPATA17	217631324	1	ENSG00000092978	GPATCH2	217631090	-1	1	ENSG00000162814_ENSG00000092978	234
ENSG00000162819	BROX	222712553	1	ENSG00000186063	AIDA	222713210	-1	1	ENSG00000162819_ENSG00000186063	-657
ENSG00000196890	H2BC26	228458103	1	ENSG00000181218	H2AC25	228457873	-1	1	ENSG00000196890_ENSG00000181218	230
ENSG00000135763	URB2	229626247	1	ENSG00000135801	TAF5L	229626122	-1	1	ENSG00000135763_ENSG00000135801	125
ENSG00000173409	ARV1	230978981	1	ENSG00000143643	TTC13	230978875	-1	1	ENSG00000173409_ENSG00000143643	106
ENSG00000116906	GNPAT	231241207	1	ENSG00000143633	C1orf131	231241187	-1	1	ENSG00000116906_ENSG00000143633	20
ENSG00000010072	SPRTN	231337104	1	ENSG00000116903	EXOC8	231337852	-1	1	ENSG00000010072_ENSG00000116903	-748
ENSG00000116918	TSNAX	231528541	1	ENSG00000287856		231528603	-1	1	ENSG00000116918_ENSG00000287856	-62
ENSG00000270106	TSNAX-DISC1	231528653	1	ENSG00000287856		231528603	-1	1	ENSG00000270106_ENSG00000287856	50
ENSG00000152904	GGPS1	235327350	1	ENSG00000054267	ARID4B	235328219	-1	1	ENSG00000152904_ENSG00000054267	-869
ENSG00000285053	TBCE	235328570	1	ENSG00000054267	ARID4B	235328219	-1	1	ENSG00000285053_ENSG00000054267	351
ENSG00000054282	SDCCAG8	243256034	1	ENSG00000143702	CEP170	243255348	-1	1	ENSG00000054282_ENSG00000143702	686
ENSG00000162852	CNST	246566444	1	ENSG00000162851	TFB2M	246566261	-1	1	ENSG00000162852_ENSG00000162851	183
ENSG00000047056	WDR37	1049538	1	ENSG00000067064	IDI1	1049119	-1	10	ENSG00000047056_ENSG00000067064	419
ENSG00000134452	FBH1	5890203	1	ENSG00000134461	ANKRD16	5889906	-1	10	ENSG00000134452_ENSG00000134461	297
ENSG00000165629	ATP5F1C	7788147	1	ENSG00000151657	KIN	7787993	-1	10	ENSG00000165629_ENSG00000151657	154
ENSG00000151465	CDC123	12195965	1	ENSG00000165609	NUDT5	12196144	-1	10	ENSG00000151465_ENSG00000165609	-179
ENSG00000123240	OPTN	13099449	1	ENSG00000151468	CCDC3	13099652	-1	10	ENSG00000123240_ENSG00000151468	-203
ENSG00000284024	MSANTD7	14838302	1	ENSG00000185267	CDNF	14838575	-1	10	ENSG00000284024_ENSG00000185267	-273
ENSG00000187522	HSPA14	14838306	1	ENSG00000185267	CDNF	14838575	-1	10	ENSG00000187522_ENSG00000185267	-269
ENSG00000165997	ARL5B	18659431	1	ENSG00000241058	NSUN6	18659285	-1	10	ENSG00000165997_ENSG00000241058	146
ENSG00000120539	MASTL	27154824	1	ENSG00000136758	YME1L1	27155266	-1	10	ENSG00000120539_ENSG00000136758	-442
ENSG00000095794	CREM	35126791	1	ENSG00000108094	CUL2	35127006	-1	10	ENSG00000095794_ENSG00000108094	-215
ENSG00000165476	REEP3	63521401	1	ENSG00000171988	JMJD1C	63521850	-1	10	ENSG00000165476_ENSG00000171988	-449
ENSG00000138286	FAM149B1	73168119	1	ENSG00000122882	ECD	73169055	-1	10	ENSG00000138286_ENSG00000122882	-936
ENSG00000156110	ADK	74151202	1	ENSG00000185009	AP3M1	74150842	-1	10	ENSG00000156110_ENSG00000185009	360
ENSG00000122376	SHLD2	87094161	1	ENSG00000148672	GLUD1	87094843	-1	10	ENSG00000122376_ENSG00000148672	-682
ENSG00000171862	PTEN	87862638	1	ENSG00000227268	KLLN	87863533	-1	10	ENSG00000171862_ENSG00000227268	-895
ENSG00000289051		87863559	1	ENSG00000227268	KLLN	87863533	-1	10	ENSG00000289051_ENSG00000227268	26
ENSG00000152778	IFIT5	89414568	1	ENSG00000107798	LIPA	89414557	-1	10	ENSG00000152778_ENSG00000107798	11
ENSG00000198060	MARCHF5	92291167	1	ENSG00000107864	CPEB3	92291078	-1	10	ENSG00000198060_ENSG00000107864	89
ENSG00000138160	KIF11	92574105	1	ENSG00000119912	IDE	92574096	-1	10	ENSG00000138160_ENSG00000119912	9
ENSG00000171314	PGAM1	97426191	1	ENSG00000052749	RRP12	97426076	-1	10	ENSG00000171314_ENSG00000052749	115
ENSG00000171307	ZDHHC16	97446170	1	ENSG00000171311	EXOSC1	97446017	-1	10	ENSG00000171307_ENSG00000171311	153
ENSG00000165886	UBTD1	97498924	1	ENSG00000155229	MMS19	97498794	-1	10	ENSG00000165886_ENSG00000155229	130
ENSG00000166135	HIF1AN	100529072	1	ENSG00000255339		100529881	-1	10	ENSG00000166135_ENSG00000255339	-809
ENSG00000166135	HIF1AN	100529072	1	ENSG00000166136	NDUFB8	100530000	-1	10	ENSG00000166135_ENSG00000166136	-928
ENSG00000107815	TWNK	100987367	1	ENSG00000055950	MRPL43	100987515	-1	10	ENSG00000107815_ENSG00000055950	-148
ENSG00000156398	SFXN2	102714538	1	ENSG00000138175	ARL3	102714397	-1	10	ENSG00000156398_ENSG00000138175	141
ENSG00000148798	INA	103277138	1	ENSG00000076685	NT5C2	103277605	-1	10	ENSG00000148798_ENSG00000076685	-467
ENSG00000148843	PDCD11	103396626	1	ENSG00000173915	ATP5MK	103396492	-1	10	ENSG00000148843_ENSG00000173915	134
ENSG00000108061	SHOC2	110919367	1	ENSG00000214413	BBIP1	110919201	-1	10	ENSG00000108061_ENSG00000214413	166
ENSG00000151532	VTI1A	112446998	1	ENSG00000023041	ZDHHC6	112447572	-1	10	ENSG00000151532_ENSG00000023041	-574
ENSG00000196865	NHLRC2	113854661	1	ENSG00000198924	DCLRE1A	113854383	-1	10	ENSG00000196865_ENSG00000198924	278
ENSG00000188316	ENO4	116849499	1	ENSG00000165868	HSPA12A	116850251	-1	10	ENSG00000188316_ENSG00000165868	-752
ENSG00000107651	SEC23IP	119892707	1	ENSG00000197771	MCMBP	119892556	-1	10	ENSG00000107651_ENSG00000197771	151
ENSG00000179988	PSTK	122954381	1	ENSG00000119965	C10orf88	122954311	-1	10	ENSG00000179988_ENSG00000119965	70
ENSG00000196177	ACADSB	123008979	1	ENSG00000095574	IKZF5	123008812	-1	10	ENSG00000196177_ENSG00000095574	167
ENSG00000107949	BCCIP	125823546	1	ENSG00000188690	UROS	125823258	-1	10	ENSG00000107949_ENSG00000188690	288
ENSG00000203780	FANK1	125896564	1	ENSG00000089876	DHX32	125896436	-1	10	ENSG00000203780_ENSG00000089876	128
ENSG00000148814	LRRC27	132332154	1	ENSG00000165752	STK32C	132331847	-1	10	ENSG00000148814_ENSG00000165752	307
ENSG00000177963	RIC8A	207708	1	ENSG00000177951	BET1L	207399	-1	11	ENSG00000177963_ENSG00000177951	309
ENSG00000185627	PSMD13	236966	1	ENSG00000142082	SIRT3	236931	-1	11	ENSG00000185627_ENSG00000142082	35
ENSG00000161328	LRRC56	537527	1	ENSG00000174775	HRAS	537321	-1	11	ENSG00000161328_ENSG00000174775	206
ENSG00000099849	RASSF7	560404	1	ENSG00000185522	LMNTD2	560738	-1	11	ENSG00000099849_ENSG00000185522	-334
ENSG00000288675	PANO1	797511	1	ENSG00000177542	SLC25A22	798281	-1	11	ENSG00000288675_ENSG00000177542	-770
ENSG00000177600	RPLP2	809965	1	ENSG00000177595	PIDD1	809753	-1	11	ENSG00000177600_ENSG00000177595	212
ENSG00000214063	TSPAN4	842812	1	ENSG00000177700	POLR2L	842529	-1	11	ENSG00000214063_ENSG00000177700	283
ENSG00000053918	KCNQ1	2444684	1	ENSG00000070985	TRPM5	2444514	-1	11	ENSG00000053918_ENSG00000070985	170
ENSG00000148985	PGAP2	3797724	1	ENSG00000110713	NUP98	3797792	-1	11	ENSG00000148985_ENSG00000110713	-68
ENSG00000184478	OR56A3	5938751	1	ENSG00000132256	TRIM5	5938619	-1	11	ENSG00000184478_ENSG00000132256	132
ENSG00000132259	CNGA4	6234765	1	ENSG00000051009	FHIP1B	6234711	-1	11	ENSG00000132259_ENSG00000051009	54
ENSG00000283977		6481485	1	ENSG00000132254	ARFIP2	6481479	-1	11	ENSG00000283977_ENSG00000132254	6
ENSG00000132286	TIMM10B	6481501	1	ENSG00000132254	ARFIP2	6481479	-1	11	ENSG00000132286_ENSG00000132254	22
ENSG00000166333	ILK	6603708	1	ENSG00000132275	RRP8	6603616	-1	11	ENSG00000166333_ENSG00000132275	92
ENSG00000158077	NLRP14	7020479	1	ENSG00000149050	ZNF214	7020346	-1	11	ENSG00000158077_ENSG00000149050	133
ENSG00000166441	RPL27A	8682788	1	ENSG00000166436	TRIM66	8682694	-1	11	ENSG00000166441_ENSG00000166436	94
ENSG00000166452	AKIP1	8911139	1	ENSG00000166444	DENND2B	8910951	-1	11	ENSG00000166452_ENSG00000166444	188
ENSG00000148926	ADM	10305073	1	ENSG00000133812	SBF2	10304877	-1	11	ENSG00000148926_ENSG00000133812	196
ENSG00000152270	PDE3B	14643804	1	ENSG00000129084	PSMA1	14643635	-1	11	ENSG00000152270_ENSG00000129084	169
ENSG00000070081	NUCB2	17208153	1	ENSG00000011405	PIK3C2A	17207986	-1	11	ENSG00000070081_ENSG00000011405	167
ENSG00000110768	GTF2H1	18322295	1	ENSG00000110756	HPS5	18322198	-1	11	ENSG00000110768_ENSG00000110756	97
ENSG00000247595	MISFA	18588781	1	ENSG00000151116	UEVLD	18588747	-1	11	ENSG00000247595_ENSG00000151116	34
ENSG00000148935	GAS2	22625509	1	ENSG00000183161	FANCF	22625823	-1	11	ENSG00000148935_ENSG00000183161	-314
ENSG00000169519	METTL15	28108248	1	ENSG00000121621	KIF18A	28108156	-1	11	ENSG00000169519_ENSG00000121621	92
ENSG00000170946	DNAJC24	31369840	1	ENSG00000170959	DCDC1	31369810	-1	11	ENSG00000170946_ENSG00000170959	30
ENSG00000109911	ELP4	31509755	1	ENSG00000148950	IMMP1L	31509645	-1	11	ENSG00000109911_ENSG00000148950	110
ENSG00000110435	PDHX	34915829	1	ENSG00000149089	APIP	34916379	-1	11	ENSG00000110435_ENSG00000149089	-550
ENSG00000166349	RAG1	36510372	1	ENSG00000175104	TRAF6	36510272	-1	11	ENSG00000166349_ENSG00000175104	100
ENSG00000175224	ATG13	46617527	1	ENSG00000180423	HARBI1	46617909	-1	11	ENSG00000175224_ENSG00000180423	-382
ENSG00000175213	ZNF408	46701030	1	ENSG00000175220	ARHGAP1	46700619	-1	11	ENSG00000175213_ENSG00000175220	411
ENSG00000025434	NR1H3	47248300	1	ENSG00000134575	ACP2	47248906	-1	11	ENSG00000025434_ENSG00000134575	-606
ENSG00000213619	NDUFS3	47565336	1	ENSG00000149187	CELF1	47565569	-1	11	ENSG00000213619_ENSG00000149187	-233
ENSG00000110536	PTPMT1	47565430	1	ENSG00000149187	CELF1	47565569	-1	11	ENSG00000110536_ENSG00000149187	-139
ENSG00000288534	TMX2-CTNND1	57712582	1	ENSG00000156603	MED19	57712221	-1	11	ENSG00000288534_ENSG00000156603	361
ENSG00000213593	TMX2	57712593	1	ENSG00000156603	MED19	57712221	-1	11	ENSG00000213593_ENSG00000156603	372
ENSG00000198561	CTNND1	57753243	1	ENSG00000233436	BTBD18	57752675	-1	11	ENSG00000198561_ENSG00000233436	568
ENSG00000186660	ZFP91	58579063	1	ENSG00000110031	LPXN	58578220	-1	11	ENSG00000186660_ENSG00000110031	843
ENSG00000255073		58579172	1	ENSG00000110031	LPXN	58578220	-1	11	ENSG00000255073_ENSG00000110031	952
ENSG00000166900	STX3	59713456	1	ENSG00000172289	OR10V1	59713845	-1	11	ENSG00000166900_ENSG00000172289	-389
ENSG00000110079	MS4A4A	60185657	1	ENSG00000110077	MS4A6A	60184666	-1	11	ENSG00000110079_ENSG00000110077	991
ENSG00000149483	TMEM138	61361964	1	ENSG00000162144	CYB561A3	61362283	-1	11	ENSG00000149483_ENSG00000162144	-319
ENSG00000256591		61429220	1	ENSG00000149532	CPSF7	61430031	-1	11	ENSG00000256591_ENSG00000149532	-811
ENSG00000167985	SDHAF2	61430042	1	ENSG00000149532	CPSF7	61430031	-1	11	ENSG00000167985_ENSG00000149532	11
ENSG00000168496	FEN1	61792911	1	ENSG00000134825	TMEM258	61792802	-1	11	ENSG00000168496_ENSG00000134825	109
ENSG00000134824	FADS2	61792980	1	ENSG00000134825	TMEM258	61792802	-1	11	ENSG00000134824_ENSG00000134825	178
ENSG00000214756	CSKMT	62665309	1	ENSG00000255432		62665178	-1	11	ENSG00000214756_ENSG00000255432	131
ENSG00000214756	CSKMT	62665309	1	ENSG00000278615	C11orf98	62665210	-1	11	ENSG00000214756_ENSG00000278615	99
ENSG00000162222	TTC9C	62728069	1	ENSG00000234857	HNRNPUL2-BSCL2	62727384	-1	11	ENSG00000162222_ENSG00000234857	685
ENSG00000162222	TTC9C	62728069	1	ENSG00000214753	HNRNPUL2	62727457	-1	11	ENSG00000162222_ENSG00000214753	612
ENSG00000149761	NUDT22	64225941	1	ENSG00000149743	TRPT1	64226254	-1	11	ENSG00000149761_ENSG00000149743	-313
ENSG00000126432	PRDX5	64318121	1	ENSG00000173113	TRMT112	64317559	-1	11	ENSG00000126432_ENSG00000173113	562
ENSG00000068971	PPP2R5B	64917553	1	ENSG00000110046	ATG2A	64917211	-1	11	ENSG00000068971_ENSG00000110046	342
ENSG00000162300	ZFPL1	65084210	1	ENSG00000146670	CDCA5	65084164	-1	11	ENSG00000162300_ENSG00000146670	46
ENSG00000149823	VPS51	65089324	1	ENSG00000187066	TMEM262	65089375	-1	11	ENSG00000149823_ENSG00000187066	-51
ENSG00000149792	MRPL49	65122183	1	ENSG00000149806	FAU	65122177	-1	11	ENSG00000149792_ENSG00000149806	6
ENSG00000197136	PCNX3	65615776	1	ENSG00000173327	MAP3K11	65615382	-1	11	ENSG00000197136_ENSG00000173327	394
ENSG00000175550	DRAP1	65919274	1	ENSG00000175573	C11orf68	65919062	-1	11	ENSG00000175550_ENSG00000175573	212
ENSG00000175334	BANF1	66002228	1	ENSG00000175376	EIF1AD	66002176	-1	11	ENSG00000175334_ENSG00000175376	52
ENSG00000174516	PELI3	66466327	1	ENSG00000174547	MRPL11	66466738	-1	11	ENSG00000174516_ENSG00000174547	-411
ENSG00000248746	ACTN3	66546395	1	ENSG00000174165	ZDHHC24	66546235	-1	11	ENSG00000248746_ENSG00000174165	160
ENSG00000173992	CCS	66593153	1	ENSG00000182791	CCDC87	66593063	-1	11	ENSG00000173992_ENSG00000182791	90
ENSG00000173715	C11orf80	66744451	1	ENSG00000173898	SPTBN2	66744670	-1	11	ENSG00000173715_ENSG00000173898	-219
ENSG00000175544	CABP4	67452406	1	ENSG00000175514	GPR152	67452729	-1	11	ENSG00000175544_ENSG00000175514	-323
ENSG00000132740	IGHMBP2	68903863	1	ENSG00000197345	MRPL21	68903835	-1	11	ENSG00000132740_ENSG00000197345	28
ENSG00000172890	NADSYN1	71453109	1	ENSG00000172893	DHCR7	71452868	-1	11	ENSG00000172890_ENSG00000172893	241
ENSG00000137522	RNF121	71929018	1	ENSG00000289716	XNDC1N-ZNF705EP-ALG1L9P	71928656	-1	11	ENSG00000137522_ENSG00000289716	362
ENSG00000137522	RNF121	71929018	1	ENSG00000254469	XNDC1N	71928654	-1	11	ENSG00000137522_ENSG00000254469	364
ENSG00000284922	LRTOMT	72080331	1	ENSG00000137497	NUMA1	72080693	-1	11	ENSG00000284922_ENSG00000137497	-362
ENSG00000184154	LRRC51	72080337	1	ENSG00000137497	NUMA1	72080693	-1	11	ENSG00000184154_ENSG00000137497	-356
ENSG00000175575	PAAF1	73876699	1	ENSG00000181924	COA4	73876901	-1	11	ENSG00000175575_ENSG00000181924	-202
ENSG00000214517	PPME1	74171267	1	ENSG00000168014	C2CD3	74171210	-1	11	ENSG00000214517_ENSG00000168014	57
ENSG00000077514	POLD3	74493851	1	ENSG00000175536	LIPT2	74493724	-1	11	ENSG00000077514_ENSG00000175536	127
ENSG00000118363	SPCS2	74949261	1	ENSG00000166435	XRRA1	74949200	-1	11	ENSG00000118363_ENSG00000166435	61
ENSG00000179240	GVQW3	76381303	1	ENSG00000137492	THAP12	76381132	-1	11	ENSG00000179240_ENSG00000137492	171
ENSG00000087884	AAMDC	77821109	1	ENSG00000048649	RSF1	77820869	-1	11	ENSG00000087884_ENSG00000048649	240
ENSG00000118369	USP35	78188812	1	ENSG00000188997	KCTD21	78188626	-1	11	ENSG00000118369_ENSG00000188997	186
ENSG00000171204	TMEM126B	85628573	1	ENSG00000150672	DLG2	85628335	-1	11	ENSG00000171204_ENSG00000150672	238
ENSG00000042429	MED17	93784227	1	ENSG00000166012	TAF1D	93784391	-1	11	ENSG00000042429_ENSG00000166012	-164
ENSG00000168876	ANKRD49	94493979	1	ENSG00000020922	MRE11	94493885	-1	11	ENSG00000168876_ENSG00000020922	94
ENSG00000186280	KDM4D	94973709	1	ENSG00000150316	CWC15	94973586	-1	11	ENSG00000186280_ENSG00000150316	123
ENSG00000166037	CEP57	95789965	1	ENSG00000077458	FAM76B	95790409	-1	11	ENSG00000166037_ENSG00000077458	-444
ENSG00000183340	JRKL	96389989	1	ENSG00000149231	CCDC82	96389956	-1	11	ENSG00000183340_ENSG00000149231	33
ENSG00000179331	RAB39A	107928448	1	ENSG00000110660	SLC35F2	107928293	-1	11	ENSG00000179331_ENSG00000110660	155
ENSG00000149311	ATM	108223044	1	ENSG00000149308	NPAT	108222638	-1	11	ENSG00000149311_ENSG00000149308	406
ENSG00000183644	HOATZ	111514778	1	ENSG00000137707	BTG4	111514367	-1	11	ENSG00000183644_ENSG00000137707	411
ENSG00000137720	CFAP68	111878935	1	ENSG00000258529		111879425	-1	11	ENSG00000137720_ENSG00000258529	-490
ENSG00000150776	NKAPD1	112074086	1	ENSG00000150773	PIH1D2	112074274	-1	11	ENSG00000150776_ENSG00000150773	-188
ENSG00000204370	SDHD	112086824	1	ENSG00000150779	TIMM8B	112086798	-1	11	ENSG00000204370_ENSG00000150779	26
ENSG00000255292		112086903	1	ENSG00000150779	TIMM8B	112086798	-1	11	ENSG00000255292_ENSG00000150779	105
ENSG00000076053	RBM7	114400030	1	ENSG00000180425	C11orf71	114400511	-1	11	ENSG00000076053_ENSG00000180425	-481
ENSG00000255663		114400682	1	ENSG00000180425	C11orf71	114400511	-1	11	ENSG00000255663_ENSG00000180425	171
ENSG00000167257	RNF214	117232625	1	ENSG00000160613	PCSK7	117232525	-1	11	ENSG00000167257_ENSG00000160613	100
ENSG00000095139	ARCN1	118572390	1	ENSG00000118096	IFT46	118572970	-1	11	ENSG00000095139_ENSG00000118096	-580
ENSG00000110375	UPK2	118925164	1	ENSG00000186174	BCL9L	118925926	-1	11	ENSG00000110375_ENSG00000186174	-762
ENSG00000196655	TRAPPC4	119018763	1	ENSG00000118181	RPS25	119018691	-1	11	ENSG00000196655_ENSG00000118181	72
ENSG00000134910	STT3A	125591712	1	ENSG00000149557	FEZ1	125592568	-1	11	ENSG00000134910_ENSG00000149557	-856
ENSG00000109832	DDX25	125903348	1	ENSG00000110060	PUS3	125903221	-1	11	ENSG00000109832_ENSG00000110060	127
ENSG00000197798	FAM118B	126211724	1	ENSG00000165526	RPUSD4	126211692	-1	11	ENSG00000197798_ENSG00000165526	32
ENSG00000110074	FOXRED1	126269024	1	ENSG00000182934	SRPRA	126269144	-1	11	ENSG00000110074_ENSG00000182934	-120
ENSG00000151502	VPS26B	134224671	1	ENSG00000151503	NCAPD3	134225504	-1	11	ENSG00000151502_ENSG00000151503	-833
ENSG00000151498	ACAD8	134253548	1	ENSG00000151500	THYN1	134253370	-1	11	ENSG00000151498_ENSG00000151500	178
ENSG00000120647	CCDC77	389273	1	ENSG00000073614	KDM5A	389320	-1	12	ENSG00000120647_ENSG00000073614	-47
ENSG00000082805	ERC1	990509	1	ENSG00000002016	RAD52	990053	-1	12	ENSG00000082805_ENSG00000002016	456
ENSG00000171792	RHNO1	2876258	1	ENSG00000111206	FOXM1	2877174	-1	12	ENSG00000171792_ENSG00000111206	-916
ENSG00000078246	TULP3	2877223	1	ENSG00000111206	FOXM1	2877174	-1	12	ENSG00000078246_ENSG00000111206	49
ENSG00000111247	RAD51AP1	4538798	1	ENSG00000047621	C12orf4	4538508	-1	12	ENSG00000111247_ENSG00000047621	290
ENSG00000139180	NDUFA9	4649095	1	ENSG00000111254	AKAP3	4649051	-1	12	ENSG00000139180_ENSG00000111254	44
ENSG00000255639		4649101	1	ENSG00000111254	AKAP3	4649051	-1	12	ENSG00000255639_ENSG00000111254	50
ENSG00000010292	NCAPD2	6493356	1	ENSG00000111639	MRPL51	6493841	-1	12	ENSG00000010292_ENSG00000111639	-485
ENSG00000111667	USP5	6852148	1	ENSG00000111665	CDCA3	6851292	-1	12	ENSG00000111667_ENSG00000111665	856
ENSG00000126749	EMG1	6970913	1	ENSG00000215021	PHB2	6970780	-1	12	ENSG00000126749_ENSG00000215021	133
ENSG00000290146		6970921	1	ENSG00000215021	PHB2	6970780	-1	12	ENSG00000290146_ENSG00000215021	141
ENSG00000139182	CLSTN3	7129698	1	ENSG00000139194	RBP5	7128889	-1	12	ENSG00000139182_ENSG00000139194	809
ENSG00000139187	KLRG1	8950044	1	ENSG00000003056	M6PR	8949761	-1	12	ENSG00000139187_ENSG00000003056	283
ENSG00000256537	SMIM10L1	11171194	1	ENSG00000231887	PRH1	11171608	-1	12	ENSG00000256537_ENSG00000231887	-414
ENSG00000256537	SMIM10L1	11171194	1	ENSG00000275778	PRH1-PRR4	11171600	-1	12	ENSG00000256537_ENSG00000275778	-406
ENSG00000256537	SMIM10L1	11171194	1	ENSG00000212127	TAS2R14	11171573	-1	12	ENSG00000256537_ENSG00000212127	-379
ENSG00000182993	C12orf60	14803666	1	ENSG00000084463	WBP11	14803486	-1	12	ENSG00000182993_ENSG00000084463	180
ENSG00000023734	STRAP	15882387	1	ENSG00000151491	EPS8	15882329	-1	12	ENSG00000023734_ENSG00000151491	58
ENSG00000177938	CAPZA3	18738119	1	ENSG00000139151	PLCZ1	18738100	-1	12	ENSG00000177938_ENSG00000139151	19
ENSG00000111711	GOLT1B	21501781	1	ENSG00000004700	RECQL	21501669	-1	12	ENSG00000111711_ENSG00000004700	112
ENSG00000205707	ETFRF1	25195216	1	ENSG00000118307	DNAI7	25195162	-1	12	ENSG00000205707_ENSG00000118307	54
ENSG00000111790	FGFR1OP2	26938470	1	ENSG00000064102	INTS13	26938326	-1	12	ENSG00000111790_ENSG00000064102	144
ENSG00000087448	KLHL42	27780048	1	ENSG00000205693	MANSC4	27780236	-1	12	ENSG00000087448_ENSG00000205693	-188
ENSG00000134283	PPHLN1	42238447	1	ENSG00000015153	YAF2	42238349	-1	12	ENSG00000134283_ENSG00000015153	98
ENSG00000198001	IRAK4	43758944	1	ENSG00000129317	PUS7L	43758793	-1	12	ENSG00000198001_ENSG00000129317	151
ENSG00000179715	PCED1B	47079603	1	ENSG00000139211	AMIGO2	47079959	-1	12	ENSG00000179715_ENSG00000139211	-356
ENSG00000152556	PFKM	48105139	1	ENSG00000079387	SENP1	48106079	-1	12	ENSG00000152556_ENSG00000079387	-940
ENSG00000167553	TUBA1C	49188736	1	ENSG00000167552	TUBA1A	49189080	-1	12	ENSG00000167553_ENSG00000167552	-344
ENSG00000110844	PRPF40B	49568218	1	ENSG00000187778	MCRS1	49568145	-1	12	ENSG00000110844_ENSG00000187778	73
ENSG00000139644	TMBIM6	49707725	1	ENSG00000161791	FMNL3	49708165	-1	12	ENSG00000139644_ENSG00000161791	-440
ENSG00000139651	ZNF740	53180704	1	ENSG00000139631	CSAD	53180925	-1	12	ENSG00000139651_ENSG00000139631	-221
ENSG00000139546	TARBP2	53500921	1	ENSG00000139625	MAP3K12	53500063	-1	12	ENSG00000139546_ENSG00000139625	858
ENSG00000135486	HNRNPA1	54280193	1	ENSG00000094916	CBX5	54280133	-1	12	ENSG00000135486_ENSG00000094916	60
ENSG00000111481	COPZ1	54301202	1	ENSG00000123405	NFE2	54301015	-1	12	ENSG00000111481_ENSG00000123405	187
ENSG00000258311		55716036	1	ENSG00000135424	ITGA7	55716404	-1	12	ENSG00000258311_ENSG00000135424	-368
ENSG00000135441	BLOC1S1	55716038	1	ENSG00000135424	ITGA7	55716404	-1	12	ENSG00000135441_ENSG00000135424	-366
ENSG00000123353	ORMDL2	55818041	1	ENSG00000205323	SARNP	55817724	-1	12	ENSG00000123353_ENSG00000205323	317
ENSG00000111540	RAB5B	55973913	1	ENSG00000185664	PMEL	55973317	-1	12	ENSG00000111540_ENSG00000185664	596
ENSG00000139579	NABP2	56222015	1	ENSG00000181852	RNF41	56221933	-1	12	ENSG00000139579_ENSG00000181852	82
ENSG00000110944	IL23A	56334174	1	ENSG00000135473	PAN2	56334053	-1	12	ENSG00000110944_ENSG00000135473	121
ENSG00000176422	SPRYD4	56468578	1	ENSG00000135517	MIP	56469166	-1	12	ENSG00000176422_ENSG00000135517	-588
ENSG00000025423	HSD17B6	56752161	1	ENSG00000198056	PRIM1	56752374	-1	12	ENSG00000025423_ENSG00000198056	-213
ENSG00000166886	NAB2	57089043	1	ENSG00000166881	NEMP1	57088063	-1	12	ENSG00000166886_ENSG00000166881	980
ENSG00000166987	MBD6	57520710	1	ENSG00000285133		57520480	-1	12	ENSG00000166987_ENSG00000285133	230
ENSG00000139266	MARCHF9	57755103	1	ENSG00000135446	CDK4	57756013	-1	12	ENSG00000139266_ENSG00000135446	-910
ENSG00000123427	EEF1AKMT3	57771492	1	ENSG00000037897	METTL1	57772119	-1	12	ENSG00000123427_ENSG00000037897	-627
ENSG00000257921		57772660	1	ENSG00000037897	METTL1	57772119	-1	12	ENSG00000257921_ENSG00000037897	541
ENSG00000111490	TBC1D30	64759484	1	ENSG00000135677	GNS	64759431	-1	12	ENSG00000111490_ENSG00000135677	53
ENSG00000288591		64759496	1	ENSG00000135677	GNS	64759431	-1	12	ENSG00000288591_ENSG00000135677	65
ENSG00000180481	GLIPR1L2	75391089	1	ENSG00000180881	CAPS2	75390928	-1	12	ENSG00000180481_ENSG00000180881	161
ENSG00000127720	METTL25	82358528	1	ENSG00000133773	CCDC59	82358805	-1	12	ENSG00000127720_ENSG00000133773	-277
ENSG00000133640	LRRIQ1	85036314	1	ENSG00000231738	TSPAN19	85036277	-1	12	ENSG00000133640_ENSG00000231738	37
ENSG00000133641	C12orf29	88033846	1	ENSG00000165805	C12orf50	88034037	-1	12	ENSG00000133641_ENSG00000165805	-191
ENSG00000139324	TMTC3	88142296	1	ENSG00000198707	CEP290	88142099	-1	12	ENSG00000139324_ENSG00000198707	197
ENSG00000028203	VEZT	95217746	1	ENSG00000180263	FGD6	95217482	-1	12	ENSG00000028203_ENSG00000180263	264
ENSG00000139344	AMDHD1	95943331	1	ENSG00000165972	CCDC38	95942635	-1	12	ENSG00000139344_ENSG00000165972	696
ENSG00000120868	APAF1	98645290	1	ENSG00000166130	IKBIP	98645113	-1	12	ENSG00000120868_ENSG00000166130	177
ENSG00000136021	SCYL2	100267140	1	ENSG00000166153	DEPDC4	100267079	-1	12	ENSG00000136021_ENSG00000166153	61
ENSG00000185480	PARPBP	102120183	1	ENSG00000075188	NUP37	102120120	-1	12	ENSG00000185480_ENSG00000075188	63
ENSG00000139352	ASCL1	102957674	1	ENSG00000171759	PAH	102958410	-1	12	ENSG00000139352_ENSG00000171759	-736
ENSG00000139372	TDG	103965822	1	ENSG00000204954	UQCC6	103965708	-1	12	ENSG00000139372_ENSG00000204954	114
ENSG00000111727	HCFC2	104064531	1	ENSG00000120820	GLT8D2	104064183	-1	12	ENSG00000111727_ENSG00000120820	348
ENSG00000136051	WASHC4	105107324	1	ENSG00000136010	ALDH1L2	105107643	-1	12	ENSG00000136051_ENSG00000136010	-319
ENSG00000235162	C12orf75	105235290	1	ENSG00000136044	APPL2	105236203	-1	12	ENSG00000235162_ENSG00000136044	-913
ENSG00000151148	UBE3B	109477402	1	ENSG00000110906	KCTD10	109477359	-1	12	ENSG00000151148_ENSG00000110906	43
ENSG00000110921	MVK	109573255	1	ENSG00000139428	MMAB	109573580	-1	12	ENSG00000110921_ENSG00000139428	-325
ENSG00000204856	FAM216A	110468415	1	ENSG00000111231	GPN3	110469268	-1	12	ENSG00000204856_ENSG00000111231	-853
ENSG00000151164	RAD9B	110501655	1	ENSG00000111237	VPS29	110502111	-1	12	ENSG00000151164_ENSG00000111237	-456
ENSG00000111271	ACAD10	111686053	1	ENSG00000089234	BRAP	111685956	-1	12	ENSG00000111271_ENSG00000089234	97
ENSG00000089248	ERP29	112013348	1	ENSG00000198270	TMEM116	112013185	-1	12	ENSG00000089248_ENSG00000198270	163
ENSG00000179295	PTPN11	112418351	1	ENSG00000089009	RPL6	112418838	-1	12	ENSG00000179295_ENSG00000089009	-487
ENSG00000139405	RITA1	113185526	1	ENSG00000123064	DDX54	113185479	-1	12	ENSG00000139405_ENSG00000123064	47
ENSG00000186815	TPCN1	113221050	1	ENSG00000166578	IQCD	113221094	-1	12	ENSG00000186815_ENSG00000166578	-44
ENSG00000151176	PLBD2	113358566	1	ENSG00000089060	SLC8B1	113359493	-1	12	ENSG00000151176_ENSG00000089060	-927
ENSG00000135119	RNFT2	116738178	1	ENSG00000111412	SPRING1	116738070	-1	12	ENSG00000135119_ENSG00000111412	108
ENSG00000089220	PEBP1	118136124	1	ENSG00000176834	VSIG10	118136026	-1	12	ENSG00000089220_ENSG00000176834	98
ENSG00000257218	GATC	120446444	1	ENSG00000170855	TRIAP1	120446384	-1	12	ENSG00000257218_ENSG00000170855	60
ENSG00000088986	DYNLL1	120469850	1	ENSG00000111786	SRSF9	120469748	-1	12	ENSG00000088986_ENSG00000111786	102
ENSG00000022840	RNF10	120533480	1	ENSG00000110871	COQ5	120534434	-1	12	ENSG00000022840_ENSG00000110871	-954
ENSG00000288623		120534697	1	ENSG00000110871	COQ5	120534434	-1	12	ENSG00000288623_ENSG00000110871	263
ENSG00000170633	RNF34	121400083	1	ENSG00000089053	ANAPC5	121399896	-1	12	ENSG00000170633_ENSG00000089053	187
ENSG00000139718	SETD1B	121804009	1	ENSG00000139725	RHOF	121803403	-1	12	ENSG00000139718_ENSG00000139725	606
ENSG00000184445	KNTC1	122527246	1	ENSG00000111011	RSRC2	122527000	-1	12	ENSG00000184445_ENSG00000111011	246
ENSG00000111358	GTF2H3	123633739	1	ENSG00000111361	EIF2B1	123633766	-1	12	ENSG00000111358_ENSG00000111361	-27
ENSG00000179195	ZNF664	123971845	1	ENSG00000119242	CCDC92	123972831	-1	12	ENSG00000179195_ENSG00000119242	-986
ENSG00000178882	RFLNA	123973241	1	ENSG00000119242	CCDC92	123972831	-1	12	ENSG00000178882_ENSG00000119242	410
ENSG00000184967	NOC4L	132144457	1	ENSG00000185163	DDX51	132144319	-1	12	ENSG00000184967_ENSG00000185163	138
ENSG00000176894	PXMP2	132687587	1	ENSG00000177084	POLE	132687376	-1	12	ENSG00000176894_ENSG00000177084	211
ENSG00000256223	ZNF10	133130575	1	ENSG00000214029	ZNF891	133130274	-1	12	ENSG00000256223_ENSG00000214029	301
ENSG00000256825		133130984	1	ENSG00000214029	ZNF891	133130274	-1	12	ENSG00000256825_ENSG00000214029	710
ENSG00000173141	MRPL57	21176658	1	ENSG00000165480	SKA3	21176552	-1	13	ENSG00000173141_ENSG00000165480	106
ENSG00000186184	POLR1D	27620742	1	ENSG00000139517	LNX2	27620529	-1	13	ENSG00000186184_ENSG00000139517	213
ENSG00000132952	USPL1	30617693	1	ENSG00000189403	HMGB1	30617597	-1	13	ENSG00000132952_ENSG00000189403	96
ENSG00000139618	BRCA2	32315086	1	ENSG00000189167	ZAR1L	32315363	-1	13	ENSG00000139618_ENSG00000189167	-277
ENSG00000188811	NHLRC3	39038306	1	ENSG00000120685	PROSER1	39038089	-1	13	ENSG00000188811_ENSG00000120685	217
ENSG00000120688	WBP4	41061509	1	ENSG00000120690	ELF1	41061440	-1	13	ENSG00000120688_ENSG00000120690	69
ENSG00000179630	LACC1	43879284	1	ENSG00000151773	CCDC122	43879740	-1	13	ENSG00000179630_ENSG00000151773	-456
ENSG00000133114	GPALPP1	44989529	1	ENSG00000083635	NUFIP1	44989471	-1	13	ENSG00000133114_ENSG00000083635	58
ENSG00000173988	LRRC63	46211928	1	ENSG00000136167	LCP1	46211871	-1	13	ENSG00000173988_ENSG00000136167	57
ENSG00000136159	NUDT15	48037726	1	ENSG00000136143	SUCLA2	48037968	-1	13	ENSG00000136159_ENSG00000136143	-242
ENSG00000136169	SETDB2	49444274	1	ENSG00000102547	CAB39L	49444064	-1	13	ENSG00000136169_ENSG00000102547	210
ENSG00000253710	ALG11	52012391	1	ENSG00000123191	ATP7B	52012125	-1	13	ENSG00000253710_ENSG00000123191	266
ENSG00000136122	BORA	72727749	1	ENSG00000204899	MZT1	72727629	-1	13	ENSG00000136122_ENSG00000204899	120
ENSG00000083535	PIBF1	72782133	1	ENSG00000083520	DIS3	72782096	-1	13	ENSG00000083535_ENSG00000083520	37
ENSG00000118939	UCHL3	75549480	1	ENSG00000188243	COMMD6	75549439	-1	13	ENSG00000118939_ENSG00000188243	41
ENSG00000270181	BIVM-ERCC5	102799110	1	ENSG00000134901	POGLUT2	102798976	-1	13	ENSG00000270181_ENSG00000134901	134
ENSG00000134897	BIVM	102799119	1	ENSG00000134901	POGLUT2	102798976	-1	13	ENSG00000134897_ENSG00000134901	143
ENSG00000139826	ABHD13	108218392	1	ENSG00000174405	LIG4	108218368	-1	13	ENSG00000139826_ENSG00000174405	24
ENSG00000153487	ING1	110712736	1	ENSG00000134905	CARS2	110713603	-1	13	ENSG00000153487_ENSG00000134905	-867
ENSG00000139842	CUL4A	113208193	1	ENSG00000126226	PCID2	113208715	-1	13	ENSG00000139842_ENSG00000126226	-522
ENSG00000150403	TMCO3	113491021	1	ENSG00000150401	DCUN1D2	113490951	-1	13	ENSG00000150403_ENSG00000150401	70
ENSG00000100823	APEX1	20455191	1	ENSG00000092094	OSGEP	20455089	-1	14	ENSG00000100823_ENSG00000092094	102
ENSG00000198805	PNP	20461992	1	ENSG00000165782	PIP4P1	20461465	-1	14	ENSG00000198805_ENSG00000165782	527
ENSG00000165801	ARHGEF40	21070273	1	ENSG00000165795	NDRG2	21070872	-1	14	ENSG00000165801_ENSG00000165795	-599
ENSG00000092203	TOX4	21476597	1	ENSG00000129472	RAB2B	21476960	-1	14	ENSG00000092203_ENSG00000129472	-363
ENSG00000172590	MRPL52	22829879	1	ENSG00000155465	SLC7A7	22829820	-1	14	ENSG00000172590_ENSG00000155465	59
ENSG00000179933	C14orf119	23095505	1	ENSG00000100813	ACIN1	23095614	-1	14	ENSG00000179933_ENSG00000100813	-109
ENSG00000259431	THTPA	23555988	1	ENSG00000136367	ZFHX2	23556192	-1	14	ENSG00000259431_ENSG00000136367	-204
ENSG00000100897	DCAF11	24114195	1	ENSG00000129535	NRL	24115010	-1	14	ENSG00000100897_ENSG00000129535	-815
ENSG00000092098	RNF31	24146683	1	ENSG00000100911	PSME2	24147570	-1	14	ENSG00000092098_ENSG00000100911	-887
ENSG00000259529		24147548	1	ENSG00000100911	PSME2	24147570	-1	14	ENSG00000259529_ENSG00000100911	-22
ENSG00000100938	GMPR2	24232422	1	ENSG00000255526	NEDD8-MDP1	24232352	-1	14	ENSG00000100938_ENSG00000255526	70
ENSG00000100938	GMPR2	24232422	1	ENSG00000129559	NEDD8	24232367	-1	14	ENSG00000100938_ENSG00000129559	55
ENSG00000196943	NOP9	24299850	1	ENSG00000157379	DHRS1	24299780	-1	14	ENSG00000196943_ENSG00000157379	70
ENSG00000213903	LTB4R	24311450	1	ENSG00000136305	CIDEB	24311430	-1	14	ENSG00000213903_ENSG00000136305	20
ENSG00000100890	PRORP	35121846	1	ENSG00000092020	PPP2R3C	35122517	-1	14	ENSG00000100890_ENSG00000092020	-671
ENSG00000258790	PRORP	35122549	1	ENSG00000092020	PPP2R3C	35122517	-1	14	ENSG00000258790_ENSG00000092020	32
ENSG00000139865	TTC6	37595629	1	ENSG00000129514	FOXA1	37596059	-1	14	ENSG00000139865_ENSG00000129514	-430
ENSG00000187790	FANCM	45135930	1	ENSG00000100442	FKBP3	45135319	-1	14	ENSG00000187790_ENSG00000100442	611
ENSG00000165501	LRR1	49598761	1	ENSG00000213741	RPS29	49599164	-1	14	ENSG00000165501_ENSG00000213741	-403
ENSG00000168282	MGAT2	49620799	1	ENSG00000165502	RPL36AL	49620626	-1	14	ENSG00000168282_ENSG00000165502	173
ENSG00000125375	DMAC2L	50312324	1	ENSG00000087299	L2HGDH	50312229	-1	14	ENSG00000125375_ENSG00000087299	95
ENSG00000180998	GPR137C	52552836	1	ENSG00000087301	TXNDC16	52552522	-1	14	ENSG00000180998_ENSG00000087301	314
ENSG00000180008	SOCS4	55027230	1	ENSG00000198554	WDHD1	55027105	-1	14	ENSG00000180008_ENSG00000198554	125
ENSG00000053770	AP5M1	57268924	1	ENSG00000070367	EXOC5	57268905	-1	14	ENSG00000053770_ENSG00000070367	19
ENSG00000032219	ARID4A	58298504	1	ENSG00000139971	ARMH4	58298139	-1	14	ENSG00000032219_ENSG00000139971	365
ENSG00000100578	KIAA0586	58427385	1	ENSG00000100575	TIMM9	58427531	-1	14	ENSG00000100578_ENSG00000100575	-146
ENSG00000050130	JKAMP	59484443	1	ENSG00000126790	L3HYPDH	59484408	-1	14	ENSG00000050130_ENSG00000126790	35
ENSG00000139974	SLC38A6	60981114	1	ENSG00000126814	TRMT5	60981170	-1	14	ENSG00000139974_ENSG00000126814	-56
ENSG00000134001	EIF2S1	67360328	1	ENSG00000100554	ATP6V1D	67360265	-1	14	ENSG00000134001_ENSG00000100554	63
ENSG00000054690	PLEKHH1	67533290	1	ENSG00000198133	TMEM229B	67533739	-1	14	ENSG00000054690_ENSG00000198133	-449
ENSG00000029364	SLC39A9	69398015	1	ENSG00000100632	ERH	69398299	-1	14	ENSG00000029364_ENSG00000100632	-284
ENSG00000139985	ADAM21	70417107	1	ENSG00000133983	COX16	70416984	-1	14	ENSG00000139985_ENSG00000133983	123
ENSG00000139985	ADAM21	70417107	1	ENSG00000258644	SYNJ2BP-COX16	70417074	-1	14	ENSG00000139985_ENSG00000258644	33
ENSG00000139985	ADAM21	70417107	1	ENSG00000213463	SYNJ2BP	70417090	-1	14	ENSG00000139985_ENSG00000213463	17
ENSG00000119723	COQ6	73949926	1	ENSG00000156050	FAM161B	73950414	-1	14	ENSG00000119723_ENSG00000156050	-488
ENSG00000119636	BBOF1	74019349	1	ENSG00000187097	ENTPD5	74019399	-1	14	ENSG00000119636_ENSG00000187097	-50
ENSG00000205659	LIN52	74084956	1	ENSG00000119711	ALDH6A1	74084492	-1	14	ENSG00000205659_ENSG00000119711	464
ENSG00000133980	VRTN	74303069	1	ENSG00000119688	ABCD4	74303055	-1	14	ENSG00000133980_ENSG00000119688	14
ENSG00000165898	ISCA2	74493756	1	ENSG00000119655	NPC2	74494177	-1	14	ENSG00000165898_ENSG00000119655	-421
ENSG00000119616	FCF1	74713144	1	ENSG00000119682	AREL1	74713117	-1	14	ENSG00000119616_ENSG00000119682	27
ENSG00000100565	LRRC74A	76826372	1	ENSG00000013523	ANGEL1	76826246	-1	14	ENSG00000100565_ENSG00000013523	126
ENSG00000100577	GSTZ1	77320996	1	ENSG00000009830	POMT2	77320883	-1	14	ENSG00000100577_ENSG00000009830	113
ENSG00000100583	SAMD15	77376689	1	ENSG00000100580	TMED8	77377094	-1	14	ENSG00000100583_ENSG00000100580	-405
ENSG00000100591	AHSA1	77457870	1	ENSG00000151445	VIPAS39	77457952	-1	14	ENSG00000100591_ENSG00000151445	-82
ENSG00000119705	SLIRP	77708071	1	ENSG00000100601	ALKBH1	77708023	-1	14	ENSG00000119705_ENSG00000100601	48
ENSG00000042088	TDP1	89954939	1	ENSG00000140025	EFCAB11	89954777	-1	14	ENSG00000042088_ENSG00000140025	162
ENSG00000133943	DGLUCY	91060333	1	ENSG00000100784	RPS6KA5	91060641	-1	14	ENSG00000133943_ENSG00000100784	-308
ENSG00000165934	CPSF2	92121969	1	ENSG00000183648	NDUFB1	92121917	-1	14	ENSG00000165934_ENSG00000183648	52
ENSG00000153485	LYSET	93184951	1	ENSG00000165943	MOAP1	93184923	-1	14	ENSG00000153485_ENSG00000165943	28
ENSG00000259066		93184973	1	ENSG00000165943	MOAP1	93184923	-1	14	ENSG00000259066_ENSG00000165943	50
ENSG00000012963	UBR7	93207241	1	ENSG00000170270	GON7	93207065	-1	14	ENSG00000012963_ENSG00000170270	176
ENSG00000133958	UNC79	93333219	1	ENSG00000011114	BTBD7	93333092	-1	14	ENSG00000133958_ENSG00000011114	127
ENSG00000165948	IFI27L1	94081301	1	ENSG00000089737	DDX24	94081202	-1	14	ENSG00000165948_ENSG00000089737	99
ENSG00000100744	GSKIP	96363452	1	ENSG00000066739	ATG2B	96363341	-1	14	ENSG00000100744_ENSG00000066739	111
ENSG00000090061	CCNK	99481169	1	ENSG00000183576	SETD3	99480889	-1	14	ENSG00000090061_ENSG00000183576	280
ENSG00000176473	WDR25	100376418	1	ENSG00000140105	WARS1	100376805	-1	14	ENSG00000176473_ENSG00000140105	-387
ENSG00000140153	WDR20	102139503	1	ENSG00000080824	HSP90AA1	102139699	-1	14	ENSG00000140153_ENSG00000080824	-196
ENSG00000196663	TECPR2	102362941	1	ENSG00000100865	CINP	102362916	-1	14	ENSG00000196663_ENSG00000100865	25
ENSG00000126214	KLC1	103561896	1	ENSG00000166170	BAG5	103562657	-1	14	ENSG00000126214_ENSG00000166170	-761
ENSG00000256053	COA8	103562960	1	ENSG00000166170	BAG5	103562657	-1	14	ENSG00000256053_ENSG00000166170	303
ENSG00000256500		103562962	1	ENSG00000166170	BAG5	103562657	-1	14	ENSG00000256500_ENSG00000166170	305
ENSG00000100711	ZFYVE21	103715730	1	ENSG00000126215	XRCC3	103715504	-1	14	ENSG00000100711_ENSG00000126215	226
ENSG00000156414	TDRD9	103928456	1	ENSG00000156411	ATP5MJ	103928269	-1	14	ENSG00000156414_ENSG00000156411	187
ENSG00000182405	PGBD4	34102083	1	ENSG00000134153	EMC7	34101862	-1	15	ENSG00000182405_ENSG00000134153	221
ENSG00000184507	NUTM1	34343315	1	ENSG00000182117	NOP10	34343180	-1	15	ENSG00000184507_ENSG00000182117	135
ENSG00000166140	ZFYVE19	40807086	1	ENSG00000104129	DNAJC17	40807478	-1	15	ENSG00000166140_ENSG00000104129	-392
ENSG00000187446	CHP1	41230839	1	ENSG00000178997	EXD1	41230757	-1	15	ENSG00000187446_ENSG00000178997	82
ENSG00000137815	RTF1	41408408	1	ENSG00000137806	NDUFAF1	41409403	-1	15	ENSG00000137815_ENSG00000137806	-995
ENSG00000214013	GANC	42273201	1	ENSG00000103978	TMEM87A	42273534	-1	15	ENSG00000214013_ENSG00000103978	-333
ENSG00000092531	SNAP23	42491233	1	ENSG00000103994	ZNF106	42491141	-1	15	ENSG00000092531_ENSG00000103994	92
ENSG00000137814	HAUS2	42548828	1	ENSG00000285942		42548786	-1	15	ENSG00000137814_ENSG00000285942	42
ENSG00000137814	HAUS2	42548828	1	ENSG00000180979	LRRC57	42548802	-1	15	ENSG00000137814_ENSG00000180979	26
ENSG00000168803	ADAL	43330672	1	ENSG00000168806	LCMT2	43330582	-1	15	ENSG00000168803_ENSG00000168806	90
ENSG00000166963	MAP1A	43510958	1	ENSG00000067369	TP53BP1	43510728	-1	15	ENSG00000166963_ENSG00000067369	230
ENSG00000140264	SERF2	43777087	1	ENSG00000128886	ELL3	43777315	-1	15	ENSG00000140264_ENSG00000128886	-228
ENSG00000166710	B2M	44711358	1	ENSG00000229474	PATL2	44711323	-1	15	ENSG00000166710_ENSG00000229474	35
ENSG00000140274	DUOXA2	45114326	1	ENSG00000140279	DUOX2	45114172	-1	15	ENSG00000140274_ENSG00000140279	154
ENSG00000137857	DUOX1	45129933	1	ENSG00000140254	DUOXA1	45129938	-1	15	ENSG00000137857_ENSG00000140254	-5
ENSG00000171763	SPATA5L1	45402336	1	ENSG00000171766	GATM	45402327	-1	15	ENSG00000171763_ENSG00000171766	9
ENSG00000233932	CTXN2	48178122	1	ENSG00000104177	MYEF2	48178353	-1	15	ENSG00000233932_ENSG00000104177	-231
ENSG00000074803	SLC12A1	48178438	1	ENSG00000104177	MYEF2	48178353	-1	15	ENSG00000074803_ENSG00000104177	85
ENSG00000156958	GALK2	49155656	1	ENSG00000166200	COPS2	49155661	-1	15	ENSG00000156958_ENSG00000166200	-5
ENSG00000104047	DTWD1	49621037	1	ENSG00000166262	FAM227B	49620929	-1	15	ENSG00000104047_ENSG00000166262	108
ENSG00000140284	SLC27A2	50182196	1	ENSG00000104043	ATP8B4	50182817	-1	15	ENSG00000140284_ENSG00000104043	-621
ENSG00000128872	TMOD2	51751597	1	ENSG00000140280	LYSMD2	51751585	-1	15	ENSG00000128872_ENSG00000140280	12
ENSG00000069943	PIGB	55318960	1	ENSG00000069974	RAB27A	55319113	-1	15	ENSG00000069943_ENSG00000069974	-153
ENSG00000069943	PIGB	55318960	1	ENSG00000225973	PIGBOS1	55319161	-1	15	ENSG00000069943_ENSG00000225973	-201
ENSG00000261652	PIERCE2	55408495	1	ENSG00000260916	CCPG1	55408510	-1	15	ENSG00000261652_ENSG00000260916	-15
ENSG00000140262	TCF12	56918623	1	ENSG00000285253	ZNF280D	56918571	-1	15	ENSG00000140262_ENSG00000285253	52
ENSG00000157470	FAM81A	59372693	1	ENSG00000157483	MYO1E	59372871	-1	15	ENSG00000157470_ENSG00000157483	-178
ENSG00000028528	SNX1	64094123	1	ENSG00000166797	CIAO2A	64093857	-1	15	ENSG00000028528_ENSG00000166797	266
ENSG00000103671	TRIP4	64387748	1	ENSG00000166803	PCLAF	64387687	-1	15	ENSG00000103671_ENSG00000166803	61
ENSG00000234438	KBTBD13	65076746	1	ENSG00000103710	RASL12	65076690	-1	15	ENSG00000234438_ENSG00000103710	56
ENSG00000074621	SLC24A1	65611366	1	ENSG00000138614	INTS14	65611289	-1	15	ENSG00000074621_ENSG00000138614	77
ENSG00000169032	MAP2K1	66386837	1	ENSG00000075131	TIPIN	66386746	-1	15	ENSG00000169032_ENSG00000075131	91
ENSG00000103599	IQCH	67254786	1	ENSG00000103591	AAGAB	67255195	-1	15	ENSG00000103599_ENSG00000103591	-409
ENSG00000137821	LRRC49	70853239	1	ENSG00000166173	LARP6	70854157	-1	15	ENSG00000137821_ENSG00000166173	-918
ENSG00000140463	BBS4	72686179	1	ENSG00000175202	HIGD2B	72686182	-1	15	ENSG00000140463_ENSG00000175202	-3
ENSG00000140464	PML	73994673	1	ENSG00000067221	STOML1	73994622	-1	15	ENSG00000140464_ENSG00000067221	51
ENSG00000198794	SCAMP5	74957219	1	ENSG00000178718	RPP25	74956772	-1	15	ENSG00000198794_ENSG00000178718	447
ENSG00000173548	SNX33	75647912	1	ENSG00000177971	IMP3	75648706	-1	15	ENSG00000173548_ENSG00000177971	-794
ENSG00000169758	TMEM266	76059958	1	ENSG00000169752	NRG4	76059795	-1	15	ENSG00000169758_ENSG00000169752	163
ENSG00000140382	HMG20A	77420412	1	ENSG00000173517	PEAK1	77420144	-1	15	ENSG00000140382_ENSG00000173517	268
ENSG00000183476	SH2D7	78077808	1	ENSG00000167202	TBC1D2B	78077724	-1	15	ENSG00000183476_ENSG00000167202	84
ENSG00000166411	IDH3A	78131498	1	ENSG00000136425	CIB2	78131535	-1	15	ENSG00000166411_ENSG00000136425	-37
ENSG00000185787	MORF4L1	78810487	1	ENSG00000136378	ADAMTS7	78811464	-1	15	ENSG00000185787_ENSG00000136378	-977
ENSG00000188659	SAXO2	82262810	1	ENSG00000140598	EFL1	82262773	-1	15	ENSG00000188659_ENSG00000140598	37
ENSG00000169612	RAMAC	82986210	1	ENSG00000103942	HOMER2	82986153	-1	15	ENSG00000169612_ENSG00000103942	57
ENSG00000181991	MRPS11	88467453	1	ENSG00000259494	MRPL46	88467390	-1	15	ENSG00000181991_ENSG00000259494	63
ENSG00000140527	WDR93	89690811	1	ENSG00000166821	PEX11A	89690783	-1	15	ENSG00000140527_ENSG00000166821	28
ENSG00000183208	GDPGP1	90233808	1	ENSG00000185043	CIB1	90234047	-1	15	ENSG00000183208_ENSG00000185043	-239
ENSG00000284626		90234200	1	ENSG00000185043	CIB1	90234047	-1	15	ENSG00000284626_ENSG00000185043	153
ENSG00000168904	LRRC28	99251362	1	ENSG00000103852	TTC23	99251223	-1	15	ENSG00000168904_ENSG00000103852	139
ENSG00000183475	ASB7	100602589	1	ENSG00000140471	LINS1	100603230	-1	15	ENSG00000183475_ENSG00000140471	-641
ENSG00000161981	SNRNP25	53828	1	ENSG00000161980	POLR3K	53608	-1	16	ENSG00000161981_ENSG00000161980	220
ENSG00000103152	MPG	77007	1	ENSG00000007384	RHBDF1	76355	-1	16	ENSG00000103152_ENSG00000007384	652
ENSG00000172366	MCRIP2	636817	1	ENSG00000130731	METTL26	636366	-1	16	ENSG00000172366_ENSG00000130731	451
ENSG00000103253	HAGHL	726936	1	ENSG00000162004	CCDC78	726954	-1	16	ENSG00000103253_ENSG00000162004	-18
ENSG00000127586	CHTF18	788046	1	ENSG00000007376	RPUSD1	788397	-1	16	ENSG00000127586_ENSG00000007376	-351
ENSG00000005513	SOX8	981770	1	ENSG00000103227	LMF1	981318	-1	16	ENSG00000005513_ENSG00000103227	452
ENSG00000090581	GNPTG	1351931	1	ENSG00000007520	TSR3	1351878	-1	16	ENSG00000090581_ENSG00000007520	53
ENSG00000007545	CRAMP1	1612337	1	ENSG00000187535	IFT140	1612072	-1	16	ENSG00000007545_ENSG00000187535	265
ENSG00000197774	EME2	1772810	1	ENSG00000074071	MRPS34	1773150	-1	16	ENSG00000197774_ENSG00000074071	-340
ENSG00000180185	FAHD1	1826967	1	ENSG00000063854	HAGH	1827157	-1	16	ENSG00000180185_ENSG00000063854	-190
ENSG00000127554	GFER	1984193	1	ENSG00000196408	NOXO1	1984192	-1	16	ENSG00000127554_ENSG00000196408	1
ENSG00000183971	NPW	2009926	1	ENSG00000167962	ZNF598	2009821	-1	16	ENSG00000183971_ENSG00000167962	105
ENSG00000103197	TSC2	2047967	1	ENSG00000065057	NTHL1	2047866	-1	16	ENSG00000103197_ENSG00000065057	101
ENSG00000131652	THOC6	3024027	1	ENSG00000103145	HCFC1R1	3024286	-1	16	ENSG00000131652_ENSG00000103145	-259
ENSG00000162086	ZNF75A	3305406	1	ENSG00000140993	TIGD7	3305729	-1	16	ENSG00000162086_ENSG00000140993	-323
ENSG00000103343	ZNF174	3401215	1	ENSG00000140987	ZSCAN32	3401065	-1	16	ENSG00000103343_ENSG00000140987	150
ENSG00000122390	NAA60	3443649	1	ENSG00000167981	ZNF597	3443504	-1	16	ENSG00000122390_ENSG00000167981	145
ENSG00000213918	DNASE1	3611728	1	ENSG00000188827	SLX4	3611606	-1	16	ENSG00000213918_ENSG00000188827	122
ENSG00000103423	DNAJA3	4425805	1	ENSG00000262246	CORO7	4425705	-1	16	ENSG00000103423_ENSG00000262246	100
ENSG00000166246	DNAAF8	4734344	1	ENSG00000168096	ANKS3	4734378	-1	16	ENSG00000166246_ENSG00000168096	-34
ENSG00000267795	SMIM22	4788397	1	ENSG00000140623	SEPTIN12	4788398	-1	16	ENSG00000267795_ENSG00000140623	-1
ENSG00000118900	UBN1	4846665	1	ENSG00000140632	GLYR1	4847288	-1	16	ENSG00000118900_ENSG00000140632	-623
ENSG00000033011	ALG1	5033702	1	ENSG00000103174	NAGPA	5034141	-1	16	ENSG00000033011_ENSG00000103174	-439
ENSG00000048471	SNX29	11976734	1	ENSG00000234719	NPIPB2	11976643	-1	16	ENSG00000048471_ENSG00000234719	91
ENSG00000103429	BFAR	14632931	1	ENSG00000140694	PARN	14632728	-1	16	ENSG00000103429_ENSG00000140694	203
ENSG00000072864	NDE1	15643267	1	ENSG00000166783	MARF1	15643154	-1	16	ENSG00000072864_ENSG00000166783	113
ENSG00000102897	LYRM1	20899868	1	ENSG00000196678	ERI2	20900349	-1	16	ENSG00000102897_ENSG00000196678	-481
ENSG00000102897	LYRM1	20899868	1	ENSG00000188215	DCUN1D3	20900358	-1	16	ENSG00000102897_ENSG00000188215	-490
ENSG00000103353	UBFD1	23557721	1	ENSG00000103356	EARS2	23557731	-1	16	ENSG00000103353_ENSG00000103356	-10
ENSG00000166847	DCTN5	23641466	1	ENSG00000083093	PALB2	23641321	-1	16	ENSG00000166847_ENSG00000083093	145
ENSG00000047578	KATNIP	27550133	1	ENSG00000077235	GTF3C1	27549913	-1	16	ENSG00000047578_ENSG00000077235	220
ENSG00000184730	APOBR	28494643	1	ENSG00000188603	CLN3	28495575	-1	16	ENSG00000184730_ENSG00000188603	-932
ENSG00000178188	SH2B1	28846600	1	ENSG00000178952	TUFM	28846348	-1	16	ENSG00000178188_ENSG00000178952	252
ENSG00000181625	SLX1B	29454533	1	ENSG00000261740	BOLA2-SMG1P6	29454651	-1	16	ENSG00000181625_ENSG00000261740	-118
ENSG00000181625	SLX1B	29454533	1	ENSG00000183336	BOLA2	29454351	-1	16	ENSG00000181625_ENSG00000183336	182
ENSG00000174939	ASPHD1	29900375	1	ENSG00000174938	SEZ6L2	29899550	-1	16	ENSG00000174939_ENSG00000174938	825
ENSG00000169592	INO80E	29995715	1	ENSG00000149929	HIRIP3	29996074	-1	16	ENSG00000169592_ENSG00000149929	-359
ENSG00000167194	C16orf92	30023198	1	ENSG00000149927	DOC2A	30023270	-1	16	ENSG00000167194_ENSG00000149927	-72
ENSG00000285043	LOC112694756	30053123	1	ENSG00000149926	TLCD3B	30052978	-1	16	ENSG00000285043_ENSG00000149926	145
ENSG00000132207	SLX1B	30193875	1	ENSG00000169627	BOLA2	30194306	-1	16	ENSG00000132207_ENSG00000169627	-431
ENSG00000180209	MYL11	30370934	1	ENSG00000169221	TBC1D10B	30370494	-1	16	ENSG00000180209_ENSG00000169221	440
ENSG00000103549	RNF40	30761745	1	ENSG00000196118	CFAP119	30762221	-1	16	ENSG00000103549_ENSG00000196118	-476
ENSG00000167395	ZNF646	31074422	1	ENSG00000167394	ZNF668	31074240	-1	16	ENSG00000167395_ENSG00000167394	182
ENSG00000091651	ORC6	46689643	1	ENSG00000069329	VPS35	46689518	-1	16	ENSG00000091651_ENSG00000069329	125
ENSG00000087263	OGFOD1	56451521	1	ENSG00000167005	NUDT21	56452199	-1	16	ENSG00000087263_ENSG00000167005	-678
ENSG00000159579	RSPRY1	57186137	1	ENSG00000172775	PSME3IP1	57186116	-1	16	ENSG00000159579_ENSG00000172775	21
ENSG00000088682	COQ9	57447425	1	ENSG00000005194	CIAPIN1	57447420	-1	16	ENSG00000088682_ENSG00000005194	5
ENSG00000181938	GINS3	58295080	1	ENSG00000103023	PRSS54	58295047	-1	16	ENSG00000181938_ENSG00000103023	33
ENSG00000217555	CKLF	66552563	1	ENSG00000166548	TK2	66552544	-1	16	ENSG00000217555_ENSG00000166548	19
ENSG00000254788	CKLF-CMTM1	66552587	1	ENSG00000166548	TK2	66552544	-1	16	ENSG00000254788_ENSG00000166548	43
ENSG00000172831	CES2	66934444	1	ENSG00000166595	CIAO2B	66934423	-1	16	ENSG00000172831_ENSG00000166595	21
ENSG00000135722	FBXL8	67159932	1	ENSG00000102871	TRADD	67159909	-1	16	ENSG00000135722_ENSG00000102871	23
ENSG00000159708	LRRC36	67326798	1	ENSG00000168676	KCTD19	67326760	-1	16	ENSG00000159708_ENSG00000168676	38
ENSG00000102981	PARD6A	67660946	1	ENSG00000102977	ACD	67660810	-1	16	ENSG00000102981_ENSG00000102977	136
ENSG00000159761	C16orf86	67666814	1	ENSG00000124074	ENKD1	67667265	-1	16	ENSG00000159761_ENSG00000124074	-451
ENSG00000102904	TSNAXIP1	67806765	1	ENSG00000141084	RANBP10	67806560	-1	16	ENSG00000102904_ENSG00000141084	205
ENSG00000102898	NUTF2	67846882	1	ENSG00000102901	CENPT	67847811	-1	16	ENSG00000102898_ENSG00000102901	-929
ENSG00000132600	PRMT7	68310951	1	ENSG00000103061	SLC7A6OS	68310946	-1	16	ENSG00000132600_ENSG00000103061	5
ENSG00000157349	DDX19B	70289663	1	ENSG00000090861	AARS1	70289707	-1	16	ENSG00000157349_ENSG00000090861	-44
ENSG00000189091	SF3B3	70523791	1	ENSG00000103051	COG4	70523560	-1	16	ENSG00000189091_ENSG00000103051	231
ENSG00000224470	ATXN1L	71808439	1	ENSG00000166747	AP1G1	71809201	-1	16	ENSG00000224470_ENSG00000166747	-762
ENSG00000140829	DHX38	72093613	1	ENSG00000140830	TXNL4B	72094431	-1	16	ENSG00000140829_ENSG00000140830	-818
ENSG00000166848	TERF2IP	75647773	1	ENSG00000065427	KARS1	75648643	-1	16	ENSG00000166848_ENSG00000065427	-870
ENSG00000166451	CENPN	81006552	1	ENSG00000286221		81006894	-1	16	ENSG00000166451_ENSG00000286221	-342
ENSG00000154099	DNAAF1	84145287	1	ENSG00000103160	HSDL1	84145192	-1	16	ENSG00000154099_ENSG00000103160	95
ENSG00000131143	COX4I1	85798633	1	ENSG00000131148	EMC8	85799608	-1	16	ENSG00000131143_ENSG00000131148	-975
ENSG00000174177	CTU2	88706483	1	ENSG00000158717	RNF166	88706408	-1	16	ENSG00000174177_ENSG00000158717	75
ENSG00000167515	TRAPPC2L	88856220	1	ENSG00000141012	GALNS	88856970	-1	16	ENSG00000167515_ENSG00000141012	-750
ENSG00000197912	SPG7	89490719	1	ENSG00000167522	ANKRD11	89490561	-1	16	ENSG00000197912_ENSG00000167522	158
ENSG00000167523	SPATA33	89657740	1	ENSG00000131165	CHMP1A	89657738	-1	16	ENSG00000167523_ENSG00000131165	2
ENSG00000158805	ZNF276	89720400	1	ENSG00000075399	VPS9D1	89720898	-1	16	ENSG00000158805_ENSG00000075399	-498
ENSG00000141013	GAS8	90019629	1	ENSG00000003249	DBNDD1	90019890	-1	16	ENSG00000141013_ENSG00000003249	-261
ENSG00000171861	MRM3	782353	1	ENSG00000167699	GLOD4	782294	-1	17	ENSG00000171861_ENSG00000167699	59
ENSG00000132383	RPA1	1829702	1	ENSG00000186532	SMYD4	1830634	-1	17	ENSG00000132383_ENSG00000186532	-932
ENSG00000167720	SRR	2303383	1	ENSG00000070366	SMG6	2303785	-1	17	ENSG00000167720_ENSG00000070366	-402
ENSG00000141258	SGSM2	2337498	1	ENSG00000167721	TSR1	2336657	-1	17	ENSG00000141258_ENSG00000167721	841
ENSG00000180042	OR1R1P	3385930	1	ENSG00000221882	OR3A2	3386317	-1	17	ENSG00000180042_ENSG00000221882	-387
ENSG00000040531	CTNS	3636459	1	ENSG00000262304		3636249	-1	17	ENSG00000040531_ENSG00000262304	210
ENSG00000040531	CTNS	3636459	1	ENSG00000197417	SHPK	3636250	-1	17	ENSG00000040531_ENSG00000197417	209
ENSG00000127774	EMC6	3668812	1	ENSG00000213977	TAX1BP3	3668679	-1	17	ENSG00000127774_ENSG00000213977	133
ENSG00000167740	CYB5D2	4143168	1	ENSG00000074755	ZZEF1	4143030	-1	17	ENSG00000167740_ENSG00000074755	138
ENSG00000141497	ZMYND15	4739833	1	ENSG00000161921	CXCL16	4739928	-1	17	ENSG00000141497_ENSG00000161921	-95
ENSG00000129219	PLD2	4807152	1	ENSG00000262165	C17orf114	4807013	-1	17	ENSG00000129219_ENSG00000262165	139
ENSG00000108523	RNF167	4940008	1	ENSG00000108528	SLC25A11	4940053	-1	17	ENSG00000108523_ENSG00000108528	-45
ENSG00000108515	ENO3	4948092	1	ENSG00000108518	PFN1	4949061	-1	17	ENSG00000108515_ENSG00000108518	-969
ENSG00000129250	KIF1C	4997950	1	ENSG00000196388	INCA1	4997610	-1	17	ENSG00000129250_ENSG00000196388	340
ENSG00000129197	RPAIN	5419641	1	ENSG00000108559	NUP88	5420164	-1	17	ENSG00000129197_ENSG00000108559	-523
ENSG00000167842	MIS12	5486285	1	ENSG00000072849	DERL2	5486811	-1	17	ENSG00000167842_ENSG00000072849	-526
ENSG00000129235	TXNDC17	6640985	1	ENSG00000198920	KIAA0753	6640711	-1	17	ENSG00000129235_ENSG00000198920	274
ENSG00000129235	TXNDC17	6640985	1	ENSG00000282936	LOC122526780	6640456	-1	17	ENSG00000129235_ENSG00000282936	529
ENSG00000256806	C17orf100	6651762	1	ENSG00000108590	MED31	6651634	-1	17	ENSG00000256806_ENSG00000108590	128
ENSG00000169992	NLGN2	7404874	1	ENSG00000262481		7404097	-1	17	ENSG00000169992_ENSG00000262481	777
ENSG00000169992	NLGN2	7404874	1	ENSG00000205544	TMEM256	7404097	-1	17	ENSG00000169992_ENSG00000205544	777
ENSG00000181222	POLR2A	7484366	1	ENSG00000174282	ZBTB4	7484263	-1	17	ENSG00000181222_ENSG00000174282	103
ENSG00000129214	SHBG	7613946	1	ENSG00000129245	FXR2	7614897	-1	17	ENSG00000129214_ENSG00000129245	-951
ENSG00000170004	CHD3	7884796	1	ENSG00000183011	NAA38	7885238	-1	17	ENSG00000170004_ENSG00000183011	-442
ENSG00000170037	CNTROB	7932101	1	ENSG00000170043	TRAPPC1	7932123	-1	17	ENSG00000170037_ENSG00000170043	-22
ENSG00000178921	PFAS	8247618	1	ENSG00000178971	CTC1	8248058	-1	17	ENSG00000178921_ENSG00000178971	-440
ENSG00000166596	CFAP52	9576627	1	ENSG00000170310	STX8	9576591	-1	17	ENSG00000166596_ENSG00000170310	36
ENSG00000065325	GLP2R	9822206	1	ENSG00000214978	GSG1L2	9822079	-1	17	ENSG00000065325_ENSG00000214978	127
ENSG00000170222	ADPRM	10697594	1	ENSG00000133028	SCO1	10698375	-1	17	ENSG00000170222_ENSG00000133028	-781
ENSG00000011295	TTC19	15999784	1	ENSG00000214941	ZSWIM7	15999717	-1	17	ENSG00000011295_ENSG00000214941	67
ENSG00000108474	PIGL	16217191	1	ENSG00000141027	NCOR1	16218185	-1	17	ENSG00000108474_ENSG00000141027	-994
ENSG00000171962	DRC3	17972813	1	ENSG00000175662	TOM1L2	17972422	-1	17	ENSG00000171962_ENSG00000175662	391
ENSG00000141034	GID4	18039408	1	ENSG00000171953	ATPAF2	18039209	-1	17	ENSG00000141034_ENSG00000171953	199
ENSG00000176994	SMCR8	18315293	1	ENSG00000177302	TOP3A	18315007	-1	17	ENSG00000176994_ENSG00000177302	286
ENSG00000166484	MAPK7	19377721	1	ENSG00000108641	B9D1	19378193	-1	17	ENSG00000166484_ENSG00000108641	-472
ENSG00000109079	TNFAIP1	28335602	1	ENSG00000109083	IFT20	28335489	-1	17	ENSG00000109079_ENSG00000109083	113
ENSG00000244045	TMEM199	28357642	1	ENSG00000004142	POLDIP2	28357527	-1	17	ENSG00000244045_ENSG00000004142	115
ENSG00000004139	SARM1	28364356	1	ENSG00000274529	SEBOX	28365199	-1	17	ENSG00000004139_ENSG00000274529	-843
ENSG00000109111	SUPT6H	28662198	1	ENSG00000132581	SDF2	28662189	-1	17	ENSG00000109111_ENSG00000132581	9
ENSG00000132591	ERAL1	28855010	1	ENSG00000173065	FAM222B	28855232	-1	17	ENSG00000132591_ENSG00000173065	-222
ENSG00000167543	TP53I13	29566052	1	ENSG00000168792	ABHD15	29567037	-1	17	ENSG00000167543_ENSG00000168792	-985
ENSG00000184060	ADAP2	30906344	1	ENSG00000172171	TEFM	30906238	-1	17	ENSG00000184060_ENSG00000172171	106
ENSG00000010244	ZNF207	32350132	1	ENSG00000108666	C17orf75	32350023	-1	17	ENSG00000010244_ENSG00000108666	109
ENSG00000005156	LIG3	34980512	1	ENSG00000132141	CCT6B	34981078	-1	17	ENSG00000005156_ENSG00000132141	-566
ENSG00000073598	FNDC8	35121615	1	ENSG00000267618		35121493	-1	17	ENSG00000073598_ENSG00000267618	122
ENSG00000073598	FNDC8	35121615	1	ENSG00000185379	RAD51D	35121522	-1	17	ENSG00000073598_ENSG00000185379	93
ENSG00000006125	AP2B1	35578046	1	ENSG00000108733	PEX12	35578863	-1	17	ENSG00000006125_ENSG00000108733	-817
ENSG00000276234	TADA2A	37406886	1	ENSG00000278540	ACACA	37406836	-1	17	ENSG00000276234_ENSG00000278540	50
ENSG00000204913	LRRC3C	39927732	1	ENSG00000172057	ORMDL3	39927601	-1	17	ENSG00000204913_ENSG00000172057	131
ENSG00000141756	FKBP10	41812680	1	ENSG00000141696	P3H4	41812604	-1	17	ENSG00000141756_ENSG00000141696	76
ENSG00000161594	KLHL10	41835685	1	ENSG00000141698	NT5C3B	41836260	-1	17	ENSG00000161594_ENSG00000141698	-575
ENSG00000204815	ODAD4	41930617	1	ENSG00000131473	ACLY	41930542	-1	17	ENSG00000204815_ENSG00000131473	75
ENSG00000131462	TUBG1	42609641	1	ENSG00000141699	RETREG3	42610623	-1	17	ENSG00000131462_ENSG00000141699	-982
ENSG00000176563	CNTD1	42798800	1	ENSG00000183978	COA3	42798704	-1	17	ENSG00000176563_ENSG00000183978	96
ENSG00000198863	RUNDC1	42980565	1	ENSG00000108825	PTGES3L-AARSD1	42980528	-1	17	ENSG00000198863_ENSG00000108825	37
ENSG00000198863	RUNDC1	42980565	1	ENSG00000267060	PTGES3L	42980433	-1	17	ENSG00000198863_ENSG00000267060	132
ENSG00000108830	RND2	43025231	1	ENSG00000108828	VAT1	43025123	-1	17	ENSG00000108830_ENSG00000108828	108
ENSG00000188554	NBR1	43170481	1	ENSG00000012048	BRCA1	43170245	-1	17	ENSG00000188554_ENSG00000012048	236
ENSG00000161653	NAGS	44004622	1	ENSG00000131096	PYY	44004469	-1	17	ENSG00000161653_ENSG00000131096	153
ENSG00000167131	CCDC103	44899142	1	ENSG00000108883	EFTUD2	44899445	-1	17	ENSG00000167131_ENSG00000108883	-303
ENSG00000214447	FAM187A	44899774	1	ENSG00000108883	EFTUD2	44899445	-1	17	ENSG00000214447_ENSG00000108883	329
ENSG00000181513	ACBD4	45132600	1	ENSG00000161714	PLCD3	45133354	-1	17	ENSG00000181513_ENSG00000161714	-754
ENSG00000158955	WNT9B	46833201	1	ENSG00000108379	WNT3	46833154	-1	17	ENSG00000158955_ENSG00000108379	47
ENSG00000141294	LRRC46	47831634	1	ENSG00000159111	MRPL10	47831541	-1	17	ENSG00000141294_ENSG00000159111	93
ENSG00000229637	PRAC2	48723185	1	ENSG00000159182	PRAC1	48722518	-1	17	ENSG00000229637_ENSG00000159182	667
ENSG00000108798	ABI3	49210411	1	ENSG00000167083	GNGT2	49210574	-1	17	ENSG00000108798_ENSG00000167083	-163
ENSG00000136504	KAT7	49788648	1	ENSG00000121104	FAM117A	49789180	-1	17	ENSG00000136504_ENSG00000121104	-532
ENSG00000154920	EME1	50373220	1	ENSG00000108826	MRPL27	50373207	-1	17	ENSG00000154920_ENSG00000108826	13
ENSG00000011260	UTP18	51260546	1	ENSG00000011258	MBTD1	51260163	-1	17	ENSG00000011260_ENSG00000011258	383
ENSG00000166263	STXBP4	54968727	1	ENSG00000166260	COX11	54968703	-1	17	ENSG00000166263_ENSG00000166260	24
ENSG00000108384	RAD51C	58692573	1	ENSG00000121101	TEX14	58692055	-1	17	ENSG00000108384_ENSG00000121101	518
ENSG00000108384	RAD51C	58692573	1	ENSG00000266826	IGBP1C	58692045	-1	17	ENSG00000108384_ENSG00000266826	528
ENSG00000068489	PRR11	59155732	1	ENSG00000182628	SKA2	59155260	-1	17	ENSG00000068489_ENSG00000182628	472
ENSG00000062716	VMP1	59707192	1	ENSG00000141378	PTRH2	59707626	-1	17	ENSG00000062716_ENSG00000141378	-434
ENSG00000108443	RPS6KB1	59893046	1	ENSG00000108423	TUBD1	59892945	-1	17	ENSG00000108443_ENSG00000108423	101
ENSG00000109066	TMEM104	74776499	1	ENSG00000109065	NAT9	74776367	-1	17	ENSG00000109066_ENSG00000109065	132
ENSG00000183034	OTOP2	74922950	1	ENSG00000182040	USH1G	74923256	-1	17	ENSG00000183034_ENSG00000182040	-306
ENSG00000125445	MRPS7	75261674	1	ENSG00000125447	GGA3	75262363	-1	17	ENSG00000125445_ENSG00000125447	-689
ENSG00000182173	TSEN54	75515944	1	ENSG00000177303	CASKIN2	75515537	-1	17	ENSG00000182173_ENSG00000177303	407
ENSG00000161526	SAP30BP	75667251	1	ENSG00000108469	RECQL5	75667189	-1	17	ENSG00000161526_ENSG00000108469	62
ENSG00000261408	TEN1-CDK3	75979231	1	ENSG00000161533	ACOX1	75979177	-1	17	ENSG00000261408_ENSG00000161533	54
ENSG00000257949	TEN1	75979240	1	ENSG00000161533	ACOX1	75979177	-1	17	ENSG00000257949_ENSG00000161533	63
ENSG00000186919	ZACN	76071961	1	ENSG00000167881	SRP68	76072517	-1	17	ENSG00000186919_ENSG00000167881	-556
ENSG00000129673	AANAT	76453351	1	ENSG00000175931	UBE2O	76453152	-1	17	ENSG00000129673_ENSG00000175931	199
ENSG00000181038	METTL23	76726830	1	ENSG00000070495	JMJD6	76726799	-1	17	ENSG00000181038_ENSG00000070495	31
ENSG00000183077	AFMID	78187358	1	ENSG00000167900	TK1	78187233	-1	17	ENSG00000183077_ENSG00000167900	125
ENSG00000141519	CCDC40	80036632	1	ENSG00000167291	TBC1D16	80035872	-1	17	ENSG00000141519_ENSG00000167291	760
ENSG00000225180	PVALEF	81165507	1	ENSG00000181409	AATK	81166221	-1	17	ENSG00000225180_ENSG00000181409	-714
ENSG00000224877	NDUFAF8	81239305	1	ENSG00000167302	TEPSIN	81239091	-1	17	ENSG00000224877_ENSG00000167302	214
ENSG00000185298	CCDC137	81666737	1	ENSG00000204237	OXLD1	81666635	-1	17	ENSG00000185298_ENSG00000204237	102
ENSG00000185359	HGS	81683326	1	ENSG00000214087	ARL16	81683797	-1	17	ENSG00000185359_ENSG00000214087	-471
ENSG00000141552	ANAPC11	81890790	1	ENSG00000183684	ALYREF	81891586	-1	17	ENSG00000141552_ENSG00000183684	-796
ENSG00000169683	LRRC45	82023305	1	ENSG00000169689	CENPX	82024107	-1	17	ENSG00000169683_ENSG00000169689	-802
ENSG00000169660	HEXD	82418318	1	ENSG00000181396	OGFOD3	82418637	-1	17	ENSG00000169660_ENSG00000181396	-319
ENSG00000080986	NDC80	2571557	1	ENSG00000101574	METTL4	2571509	-1	18	ENSG00000080986_ENSG00000101574	48
ENSG00000128789	PSMG2	12658043	1	ENSG00000134278	SPIRE1	12658107	-1	18	ENSG00000128789_ENSG00000134278	-64
ENSG00000101654	RNMT	13726660	1	ENSG00000177150	FAM210A	13726663	-1	18	ENSG00000101654_ENSG00000177150	-3
ENSG00000101752	MIB1	21704957	1	ENSG00000158201	ABHD3	21704780	-1	18	ENSG00000101752_ENSG00000158201	177
ENSG00000134759	ELP2	36129444	1	ENSG00000141424	SLC39A6	36129385	-1	18	ENSG00000134759_ENSG00000141424	59
ENSG00000150477	KIAA1328	36829106	1	ENSG00000134779	TPGS2	36829216	-1	18	ENSG00000150477_ENSG00000134779	-110
ENSG00000152240	HAUS1	46104378	1	ENSG00000152234	ATP5F1A	46104334	-1	18	ENSG00000152240_ENSG00000152234	44
ENSG00000166845	C18orf54	54357906	1	ENSG00000174448	STARD6	54357964	-1	18	ENSG00000166845_ENSG00000174448	-58
ENSG00000091157	WDR7	56651343	1	ENSG00000091164	TXNL1	56651600	-1	18	ENSG00000091157_ENSG00000091164	-257
ENSG00000134444	RELCH	62187255	1	ENSG00000197563	PIGN	62187118	-1	18	ENSG00000134444_ENSG00000197563	137
ENSG00000150636	CCDC102B	68715209	1	ENSG00000166479	TMX3	68715108	-1	18	ENSG00000150636_ENSG00000166479	101
ENSG00000075336	TIMM21	74148523	1	ENSG00000141665	FBXO15	74147843	-1	18	ENSG00000075336_ENSG00000141665	680
ENSG00000267127		80034346	1	ENSG00000141759	TXNL4A	80033949	-1	18	ENSG00000267127_ENSG00000141759	397
ENSG00000101546	RBFA	80034389	1	ENSG00000141759	TXNL4A	80033949	-1	18	ENSG00000101546_ENSG00000141759	440
ENSG00000115255	REEP6	1491166	1	ENSG00000115257	PCSK4	1490752	-1	19	ENSG00000115255_ENSG00000115257	414
ENSG00000099840	IZUMO4	2096429	1	ENSG00000172081	MOB3A	2096673	-1	19	ENSG00000099840_ENSG00000172081	-244
ENSG00000104885	DOT1L	2163933	1	ENSG00000065000	AP3D1	2164468	-1	19	ENSG00000104885_ENSG00000065000	-535
ENSG00000104897	SF3A2	2236824	1	ENSG00000104886	PLEKHJ1	2237704	-1	19	ENSG00000104897_ENSG00000104886	-880
ENSG00000104904	OAZ1	2269509	1	ENSG00000167476	JSRP1	2269759	-1	19	ENSG00000104904_ENSG00000167476	-250
ENSG00000273734		2269525	1	ENSG00000167476	JSRP1	2269759	-1	19	ENSG00000273734_ENSG00000167476	-234
ENSG00000005206	SPPL2B	2328615	1	ENSG00000130332	LSM7	2328611	-1	19	ENSG00000005206_ENSG00000130332	4
ENSG00000183617	MRPL54	3762682	1	ENSG00000011132	APBA3	3761692	-1	19	ENSG00000183617_ENSG00000011132	990
ENSG00000089847	ANKRD24	4182689	1	ENSG00000077463	SIRT6	4182566	-1	19	ENSG00000089847_ENSG00000077463	123
ENSG00000008382	MPND	4343527	1	ENSG00000178078	STAP2	4342786	-1	19	ENSG00000008382_ENSG00000178078	741
ENSG00000276043	UHRF1	4903080	1	ENSG00000205784	ARRDC5	4902896	-1	19	ENSG00000276043_ENSG00000205784	184
ENSG00000167733	HSD11B1L	5680604	1	ENSG00000174917	MICOS13	5680516	-1	19	ENSG00000167733_ENSG00000174917	88
ENSG00000174898	CATSPERD	5720637	1	ENSG00000196365	LONP1	5720572	-1	19	ENSG00000174898_ENSG00000196365	65
ENSG00000267314		5904841	1	ENSG00000174886	NDUFA11	5904006	-1	19	ENSG00000267314_ENSG00000174886	835
ENSG00000187650	VMAC	5904872	1	ENSG00000174886	NDUFA11	5904006	-1	19	ENSG00000187650_ENSG00000174886	866
ENSG00000125733	TRIP10	6737925	1	ENSG00000125734	GPR108	6737580	-1	19	ENSG00000125733_ENSG00000125734	345
ENSG00000130544	ZNF557	7069703	1	ENSG00000182315	MBD3L3	7069665	-1	19	ENSG00000130544_ENSG00000182315	38
ENSG00000229833	PET100	7629788	1	ENSG00000076924	XAB2	7629545	-1	19	ENSG00000229833_ENSG00000076924	243
ENSG00000268400		7629796	1	ENSG00000076924	XAB2	7629545	-1	19	ENSG00000268400_ENSG00000076924	251
ENSG00000233927	RPS28	8321158	1	ENSG00000167774		8321379	-1	19	ENSG00000233927_ENSG00000167774	-221
ENSG00000233927	RPS28	8321158	1	ENSG00000267855	NDUFA7	8321375	-1	19	ENSG00000233927_ENSG00000267855	-217
ENSG00000170948	MBD3L1	8832377	1	ENSG00000167785	ZNF558	8832314	-1	19	ENSG00000170948_ENSG00000167785	63
ENSG00000198258	UBL5	9827892	1	ENSG00000127452	FBXL12	9827816	-1	19	ENSG00000198258_ENSG00000127452	76
ENSG00000214212	C19orf38	10836575	1	ENSG00000099203	TMED1	10836318	-1	19	ENSG00000214212_ENSG00000099203	257
ENSG00000142444	TIMM29	10928811	1	ENSG00000130733	YIPF2	10928681	-1	19	ENSG00000142444_ENSG00000130733	130
ENSG00000130175	PRKCSH	11435284	1	ENSG00000198003	ODAD3	11435782	-1	19	ENSG00000130175_ENSG00000198003	-498
ENSG00000198551	ZNF627	11559374	1	ENSG00000130165	ELOF1	11559230	-1	19	ENSG00000198551_ENSG00000130165	144
ENSG00000123154	WDR83	12666802	1	ENSG00000104774	MAN2B1	12666742	-1	19	ENSG00000123154_ENSG00000104774	60
ENSG00000284491	THSD8	12802031	1	ENSG00000167815	PRDX2	12801800	-1	19	ENSG00000284491_ENSG00000167815	231
ENSG00000160877	NACC1	13116862	1	ENSG00000104907	TRMT1	13117567	-1	19	ENSG00000160877_ENSG00000104907	-705
ENSG00000160888	IER2	13150411	1	ENSG00000104915	STX10	13150383	-1	19	ENSG00000160888_ENSG00000104915	28
ENSG00000132024	CC2D1A	13906201	1	ENSG00000132016	BRME1	13906452	-1	19	ENSG00000132024_ENSG00000132016	-251
ENSG00000132017	DCAF15	13952509	1	ENSG00000132000	PODNL1	13953392	-1	19	ENSG00000132017_ENSG00000132000	-883
ENSG00000160961	ZNF333	14689801	1	ENSG00000131355	ADGRE3	14690027	-1	19	ENSG00000160961_ENSG00000131355	-226
ENSG00000105072	C19orf44	16496394	1	ENSG00000269058	CALR3	16496167	-1	19	ENSG00000105072_ENSG00000269058	227
ENSG00000072954	TMEM38A	16661139	1	ENSG00000214046	SMIM7	16660442	-1	19	ENSG00000072954_ENSG00000214046	697
ENSG00000099331	MYO9B	17075777	1	ENSG00000131351	HAUS8	17075625	-1	19	ENSG00000099331_ENSG00000131351	152
ENSG00000130311	DDA1	17309518	1	ENSG00000127220	ABHD8	17310236	-1	19	ENSG00000130311_ENSG00000127220	-718
ENSG00000130299	GTPBP3	17334920	1	ENSG00000074855	ANO8	17334855	-1	19	ENSG00000130299_ENSG00000074855	65
ENSG00000141971	MVB12A	17405722	1	ENSG00000130303	BST2	17405630	-1	19	ENSG00000141971_ENSG00000130303	92
ENSG00000105696	TMEM59L	18607430	1	ENSG00000006016	CRLF1	18607741	-1	19	ENSG00000105696_ENSG00000006016	-311
ENSG00000105671	DDX49	18919705	1	ENSG00000105669	COPE	18919387	-1	19	ENSG00000105671_ENSG00000105669	318
ENSG00000105676	ARMC6	19033575	1	ENSG00000064607	SUGP2	19034023	-1	19	ENSG00000105676_ENSG00000064607	-448
ENSG00000064490	RFXANK	19192229	1	ENSG00000213999	BORCS8-MEF2B	19192131	-1	19	ENSG00000064490_ENSG00000213999	98
ENSG00000064490	RFXANK	19192229	1	ENSG00000064489		19192158	-1	19	ENSG00000064490_ENSG00000064489	71
ENSG00000064490	RFXANK	19192229	1	ENSG00000254901	BORCS8	19192591	-1	19	ENSG00000064490_ENSG00000254901	-362
ENSG00000129933	MAU2	19320829	1	ENSG00000105705	SUGP1	19320509	-1	19	ENSG00000129933_ENSG00000105705	320
ENSG00000186010	NDUFA13	19515736	1	ENSG00000178093	TSSK6	19515548	-1	19	ENSG00000186010_ENSG00000178093	188
ENSG00000258674		19516227	1	ENSG00000178093	TSSK6	19515548	-1	19	ENSG00000258674_ENSG00000178093	679
ENSG00000186326	RGS9BP	32675848	1	ENSG00000105186	ANKRD27	32676597	-1	19	ENSG00000186326_ENSG00000105186	-749
ENSG00000131944	FAAP24	32972209	1	ENSG00000121289	CEP89	32971991	-1	19	ENSG00000131944_ENSG00000121289	218
ENSG00000089335	ZNF302	34677639	1	ENSG00000205209	SCGB2B2	34677159	-1	19	ENSG00000089335_ENSG00000205209	480
ENSG00000221946	FXYD7	35143250	1	ENSG00000153902	LGI4	35142451	-1	19	ENSG00000221946_ENSG00000153902	799
ENSG00000205155	PSENEN	35745600	1	ENSG00000267120		35745432	-1	19	ENSG00000205155_ENSG00000267120	168
ENSG00000205155	PSENEN	35745600	1	ENSG00000161265	U2AF1L4	35745445	-1	19	ENSG00000205155_ENSG00000161265	155
ENSG00000188223		35745678	1	ENSG00000267120		35745432	-1	19	ENSG00000188223_ENSG00000267120	246
ENSG00000188223		35745678	1	ENSG00000161265	U2AF1L4	35745445	-1	19	ENSG00000188223_ENSG00000161265	233
ENSG00000167595	PROSER3	35758143	1	ENSG00000004776	HSPB6	35758079	-1	19	ENSG00000167595_ENSG00000004776	64
ENSG00000126264	HCST	35902529	1	ENSG00000167604	NFKBID	35902303	-1	19	ENSG00000126264_ENSG00000167604	226
ENSG00000075702	WDR62	36054649	1	ENSG00000161277	THAP8	36054739	-1	19	ENSG00000075702_ENSG00000161277	-90
ENSG00000105254	TBCB	36114289	1	ENSG00000105258	POLR2I	36115213	-1	19	ENSG00000105254_ENSG00000105258	-924
ENSG00000161298	ZNF382	36604817	1	ENSG00000186020	ZNF529	36605276	-1	19	ENSG00000161298_ENSG00000186020	-459
ENSG00000251247	ZNF345	36850361	1	ENSG00000197863	ZNF790	36850787	-1	19	ENSG00000251247_ENSG00000197863	-426
ENSG00000291239		36850858	1	ENSG00000197863	ZNF790	36850787	-1	19	ENSG00000291239_ENSG00000197863	71
ENSG00000198453	ZNF568	36916316	1	ENSG00000185869	ZNF829	36916291	-1	19	ENSG00000198453_ENSG00000185869	25
ENSG00000188283	ZNF383	37217926	1	ENSG00000245680	ZNF585B	37218153	-1	19	ENSG00000188283_ENSG00000245680	-227
ENSG00000105738	SIPA1L3	37907208	1	ENSG00000171804	WDR87	37906677	-1	19	ENSG00000105738_ENSG00000171804	531
ENSG00000188766	SPRED3	38388421	1	ENSG00000179168	GGN	38388082	-1	19	ENSG00000188766_ENSG00000179168	339
ENSG00000178982	EIF3K	38619082	1	ENSG00000104814	MAP4K1	38618882	-1	19	ENSG00000178982_ENSG00000104814	200
ENSG00000104825	NFKBIB	38899700	1	ENSG00000068903	SIRT2	38899862	-1	19	ENSG00000104825_ENSG00000068903	-162
ENSG00000128626	MRPS12	38930944	1	ENSG00000104835	SARS2	38930763	-1	19	ENSG00000128626_ENSG00000104835	181
ENSG00000179134	SAMD4B	39342421	1	ENSG00000130755	GMFG	39342372	-1	19	ENSG00000179134_ENSG00000130755	49
ENSG00000063322	MED29	39391303	1	ENSG00000006712	PAF1	39391154	-1	19	ENSG00000063322_ENSG00000006712	149
ENSG00000196235	SUPT5H	39436156	1	ENSG00000105193	RPS16	39435949	-1	19	ENSG00000196235_ENSG00000105193	207
ENSG00000105223	PLD3	40348456	1	ENSG00000160392	C19orf47	40348527	-1	19	ENSG00000105223_ENSG00000160392	-71
ENSG00000160460	SPTBN4	40466241	1	ENSG00000090013	BLVRB	40465764	-1	19	ENSG00000160460_ENSG00000090013	477
ENSG00000077312	SNRPA	40750637	1	ENSG00000188493	ACTMAP	40751553	-1	19	ENSG00000077312_ENSG00000188493	-916
ENSG00000248098	BCKDHA	41397808	1	ENSG00000077348	EXOSC5	41397362	-1	19	ENSG00000248098_ENSG00000077348	446
ENSG00000142025	DMRTC2	41844743	1	ENSG00000273111	LYPD4	41844697	-1	19	ENSG00000142025_ENSG00000273111	46
ENSG00000167625	ZNF526	42220312	1	ENSG00000160570	DEDD2	42220140	-1	19	ENSG00000167625_ENSG00000160570	172
ENSG00000124444	ZNF576	43596392	1	ENSG00000167378	IRGQ	43596134	-1	19	ENSG00000124444_ENSG00000167378	258
ENSG00000226763	SRRM5	43596617	1	ENSG00000167378	IRGQ	43596134	-1	19	ENSG00000226763_ENSG00000167378	483
ENSG00000167637	ZNF283	43827321	1	ENSG00000159871	LYPD5	43827206	-1	19	ENSG00000167637_ENSG00000159871	115
ENSG00000189114	BLOC1S3	45178784	1	ENSG00000007255	TRAPPC6A	45178237	-1	19	ENSG00000189114_ENSG00000007255	547
ENSG00000117877	POLR1G	45406644	1	ENSG00000104881	PPP1R13L	45406349	-1	19	ENSG00000117877_ENSG00000104881	295
ENSG00000011478	QPCTL	45692403	1	ENSG00000125743	SNRPD2	45692569	-1	19	ENSG00000011478_ENSG00000125743	-166
ENSG00000170608	FOXA3	45863989	1	ENSG00000125755	SYMPK	45863194	-1	19	ENSG00000170608_ENSG00000125755	795
ENSG00000181027	FKRP	46746046	1	ENSG00000090372	STRN4	46746994	-1	19	ENSG00000181027_ENSG00000090372	-948
ENSG00000142230	SAE1	47113274	1	ENSG00000130749	ZC3H4	47113776	-1	19	ENSG00000142230_ENSG00000130749	-502
ENSG00000105392	CRX	47819779	1	ENSG00000178928	TPRX1	47819051	-1	19	ENSG00000105392_ENSG00000178928	728
ENSG00000185453	ZSWIM9	48170680	1	ENSG00000105486	LIG1	48170603	-1	19	ENSG00000185453_ENSG00000105486	77
ENSG00000142227	EMP3	48321509	1	ENSG00000105479	ODAD1	48321971	-1	19	ENSG00000142227_ENSG00000105479	-462
ENSG00000105467	SYNGR4	48364367	1	ENSG00000161558	TMEM143	48364059	-1	19	ENSG00000105467_ENSG00000161558	308
ENSG00000063176	SPHK2	48619291	1	ENSG00000063177	RPL18	48619184	-1	19	ENSG00000063176_ENSG00000063177	107
ENSG00000105550	FGF21	48755524	1	ENSG00000174951	FUT1	48755390	-1	19	ENSG00000105550_ENSG00000174951	134
ENSG00000183207	RUVBL2	48993562	1	ENSG00000104812	GYS1	48993310	-1	19	ENSG00000183207_ENSG00000104812	252
ENSG00000177380	PPFIA3	49119544	1	ENSG00000221916	C19orf73	49119143	-1	19	ENSG00000177380_ENSG00000221916	401
ENSG00000104901	DKKL1	49361783	1	ENSG00000074219	TEAD2	49362457	-1	19	ENSG00000104901_ENSG00000074219	-674
ENSG00000261949	GFY	49423749	1	ENSG00000142538	PTH2	49423441	-1	19	ENSG00000261949_ENSG00000142538	308
ENSG00000161618	ALDH16A1	49453225	1	ENSG00000104872	PIH1D1	49453497	-1	19	ENSG00000161618_ENSG00000104872	-272
ENSG00000126464	PRR12	49591182	1	ENSG00000142546	NOSIP	49590262	-1	19	ENSG00000126464_ENSG00000142546	920
ENSG00000126453	BCL2L12	49665142	1	ENSG00000126456	IRF3	49665875	-1	19	ENSG00000126453_ENSG00000126456	-733
ENSG00000104973	MED25	49818282	1	ENSG00000010361	FUZ	49817376	-1	19	ENSG00000104973_ENSG00000010361	906
ENSG00000104946	TBC1D17	49877666	1	ENSG00000039650	PNKP	49878351	-1	19	ENSG00000104946_ENSG00000039650	-685
ENSG00000104946	TBC1D17	49877666	1	ENSG00000204673	AKT1S1	49878459	-1	19	ENSG00000104946_ENSG00000204673	-793
ENSG00000169136	ATF5	49928702	1	ENSG00000104951	IL4I1	49929539	-1	19	ENSG00000169136_ENSG00000104951	-837
ENSG00000142528	ZNF473	50025714	1	ENSG00000105053	VRK3	50025946	-1	19	ENSG00000142528_ENSG00000105053	-232
ENSG00000161671	EMC10	50476400	1	ENSG00000142530	GARIN5A	50476848	-1	19	ENSG00000161671_ENSG00000142530	-448
ENSG00000105568	PPP2R1A	52170936	1	ENSG00000196267	ZNF836	52171643	-1	19	ENSG00000105568_ENSG00000196267	-707
ENSG00000170906	NDUFA3	54102728	1	ENSG00000170909	OSCAR	54102692	-1	19	ENSG00000170906_ENSG00000170909	36
ENSG00000105618	PRPF31	54115410	1	ENSG00000105619	TFPT	54115657	-1	19	ENSG00000105618_ENSG00000105619	-247
ENSG00000170892	TSEN34	54189938	1	ENSG00000125505	MBOAT7	54189882	-1	19	ENSG00000170892_ENSG00000125505	56
ENSG00000131037	EPS8L1	55072020	1	ENSG00000160439	RDH13	55071291	-1	19	ENSG00000131037_ENSG00000160439	729
ENSG00000160505	NLRP4	55836540	1	ENSG00000179873	NLRP11	55836800	-1	19	ENSG00000160505_ENSG00000179873	-260
ENSG00000171649	ZIK1	57578456	1	ENSG00000083817	ZNF416	57578911	-1	19	ENSG00000171649_ENSG00000083817	-455
ENSG00000119203	CPSF3	9423651	1	ENSG00000119185	ITGB1BP1	9423528	-1	2	ENSG00000119203_ENSG00000119185	123
ENSG00000173960	UBXN2A	23927285	1	ENSG00000119778	ATAD2B	23927123	-1	2	ENSG00000173960_ENSG00000119778	162
ENSG00000119782	FKBP1B	24049701	1	ENSG00000163026	WDCP	24049575	-1	2	ENSG00000119782_ENSG00000163026	126
ENSG00000219626	FAM228B	24076526	1	ENSG00000115128	SF3B6	24076373	-1	2	ENSG00000219626_ENSG00000115128	153
ENSG00000276087		24124366	1	ENSG00000176732	PFN4	24123464	-1	2	ENSG00000276087_ENSG00000176732	902
ENSG00000138092	CENPO	24793136	1	ENSG00000184924	PTRHD1	24793391	-1	2	ENSG00000138092_ENSG00000184924	-255
ENSG00000138085	ATRAID	27212041	1	ENSG00000138074	SLC5A6	27212958	-1	2	ENSG00000138085_ENSG00000138074	-917
ENSG00000163793	DNAJC5G	27275433	1	ENSG00000115194	SLC30A3	27275817	-1	2	ENSG00000163793_ENSG00000115194	-384
ENSG00000115234	SNX17	27370496	1	ENSG00000115211	EIF2B4	27370338	-1	2	ENSG00000115234_ENSG00000115211	158
ENSG00000198522	GPN1	27628247	1	ENSG00000176714	CCDC121	27629012	-1	2	ENSG00000198522_ENSG00000176714	-765
ENSG00000163798	SLC4A1AP	27663426	1	ENSG00000119760	SUPT7L	27663840	-1	2	ENSG00000163798_ENSG00000119760	-414
ENSG00000158019	BABAM2	27889941	1	ENSG00000171174	RBKS	27890681	-1	2	ENSG00000158019_ENSG00000171174	-740
ENSG00000013016	EHD3	31234152	1	ENSG00000214711	CAPN14	31233858	-1	2	ENSG00000013016_ENSG00000214711	294
ENSG00000152133	GPATCH11	37084518	1	ENSG00000008869	HEATR5B	37084372	-1	2	ENSG00000152133_ENSG00000008869	146
ENSG00000218739	CEBPZOS	37196488	1	ENSG00000138068	SULT6B1	37196598	-1	2	ENSG00000218739_ENSG00000138068	-110
ENSG00000003509	NDUFAF7	37231631	1	ENSG00000115816	CEBPZ	37231596	-1	2	ENSG00000003509_ENSG00000115816	35
ENSG00000152147	GEMIN6	38751534	1	ENSG00000115875	SRSF7	38751494	-1	2	ENSG00000152147_ENSG00000115875	40
ENSG00000188010	MORN2	38875976	1	ENSG00000163214	DHX57	38875934	-1	2	ENSG00000188010_ENSG00000163214	42
ENSG00000057935	MTA3	42494569	1	ENSG00000171126	KCNG3	42493982	-1	2	ENSG00000057935_ENSG00000171126	587
ENSG00000143919	CAMKMT	44361947	1	ENSG00000138078	PREPL	44361862	-1	2	ENSG00000143919_ENSG00000138078	85
ENSG00000119729	RHOQ	46541806	1	ENSG00000250565	ATP6V1E2	46542577	-1	2	ENSG00000119729_ENSG00000250565	-771
ENSG00000119878	CRIPT	46616416	1	ENSG00000151665	PIGF	46617055	-1	2	ENSG00000119878_ENSG00000151665	-639
ENSG00000170634	ACYP2	53970838	1	ENSG00000068878	PSME4	53970993	-1	2	ENSG00000170634_ENSG00000068878	-155
ENSG00000143947	RPS27A	55231903	1	ENSG00000162994	CLHC1	55232563	-1	2	ENSG00000143947_ENSG00000162994	-660
ENSG00000173163	COMMD1	61888724	1	ENSG00000115484	CCT4	61888671	-1	2	ENSG00000173163_ENSG00000115484	53
ENSG00000115946	PNO1	68157888	1	ENSG00000243667	DNAAF10	68157549	-1	2	ENSG00000115946_ENSG00000243667	339
ENSG00000169621	APLF	68467572	1	ENSG00000204923	FBXO48	68467294	-1	2	ENSG00000169621_ENSG00000204923	278
ENSG00000124383	MPHOSPH10	71130310	1	ENSG00000124370	MCEE	71130239	-1	2	ENSG00000124383_ENSG00000124370	71
ENSG00000135624	CCT7	73233420	1	ENSG00000135617	PRADC1	73233239	-1	2	ENSG00000135624_ENSG00000135617	181
ENSG00000005448	WDR54	74421678	1	ENSG00000159239		74421662	-1	2	ENSG00000005448_ENSG00000159239	16
ENSG00000005448	WDR54	74421678	1	ENSG00000284308	C2orf81	74421619	-1	2	ENSG00000005448_ENSG00000284308	59
ENSG00000115282	TTC31	74483073	1	ENSG00000135637	CCDC142	74483408	-1	2	ENSG00000115282_ENSG00000135637	-335
ENSG00000115317	HTRA2	74529596	1	ENSG00000115307	AUP1	74529760	-1	2	ENSG00000115317_ENSG00000115307	-164
ENSG00000115459	ELMOD3	85354394	1	ENSG00000042445	RETSAT	85354531	-1	2	ENSG00000115459_ENSG00000042445	-137
ENSG00000152292	SH2D6	85418714	1	ENSG00000042493	CAPG	85418432	-1	2	ENSG00000152292_ENSG00000042493	282
ENSG00000118640	VAMP8	85561562	1	ENSG00000115486	GGCX	85561532	-1	2	ENSG00000118640_ENSG00000115486	30
ENSG00000168883	USP39	85602856	1	ENSG00000168890	TMEM150A	85603196	-1	2	ENSG00000168883_ENSG00000168890	-340
ENSG00000132300	PTCD3	86106223	1	ENSG00000068654	POLR1A	86106155	-1	2	ENSG00000132300_ENSG00000068654	68
ENSG00000153561	RMND5A	86720291	1	ENSG00000249884	RNF103-CHMP3	86721122	-1	2	ENSG00000153561_ENSG00000249884	-831
ENSG00000153574	RPIA	88691673	1	ENSG00000172071	EIF2AK3	88691518	-1	2	ENSG00000153574_ENSG00000172071	155
ENSG00000275111	ZNF2	95165432	1	ENSG00000289685		95165391	-1	2	ENSG00000275111_ENSG00000289685	41
ENSG00000275111	ZNF2	95165432	1	ENSG00000144026	ZNF514	95165668	-1	2	ENSG00000275111_ENSG00000144026	-236
ENSG00000144021	CIAO1	96266159	1	ENSG00000135956	TMEM127	96265997	-1	2	ENSG00000144021_ENSG00000135956	162
ENSG00000249715	FER1L5	96642737	1	ENSG00000114982	KANSL3	96642787	-1	2	ENSG00000249715_ENSG00000114982	-50
ENSG00000228486	C2orf92	97664217	1	ENSG00000115073	ACTR1B	97664044	-1	2	ENSG00000228486_ENSG00000115073	173
ENSG00000115446	UNC50	98608579	1	ENSG00000183513	COA5	98608515	-1	2	ENSG00000115446_ENSG00000183513	64
ENSG00000144182	LIPT1	99154955	1	ENSG00000135951	TSGA10	99154964	-1	2	ENSG00000144182_ENSG00000135951	-9
ENSG00000273155		99154998	1	ENSG00000135951	TSGA10	99154964	-1	2	ENSG00000273155_ENSG00000135951	34
ENSG00000185414	MRPL30	99181152	1	ENSG00000158411	MITD1	99181058	-1	2	ENSG00000185414_ENSG00000158411	94
ENSG00000158435	CNOT11	101252886	1	ENSG00000204634	TBC1D8	101252866	-1	2	ENSG00000158435_ENSG00000204634	20
ENSG00000170417	TMEM182	102736905	1	ENSG00000135953	MFSD9	102736888	-1	2	ENSG00000170417_ENSG00000135953	17
ENSG00000198142	SOWAHC	109614364	1	ENSG00000186522	SEPTIN10	109614143	-1	2	ENSG00000198142_ENSG00000186522	221
ENSG00000155368	DBI	119366924	1	ENSG00000186132	C2orf76	119366834	-1	2	ENSG00000155368_ENSG00000186132	90
ENSG00000211460	TSN	121737103	1	ENSG00000155438	NIFK	121736911	-1	2	ENSG00000211460_ENSG00000155438	192
ENSG00000136718	IMP4	130342877	1	ENSG00000136710	CCDC115	130342699	-1	2	ENSG00000136718_ENSG00000136710	178
ENSG00000048991	R3HDM1	135531455	1	ENSG00000121988	ZRANB3	135531218	-1	2	ENSG00000048991_ENSG00000121988	237
ENSG00000204406	MBD5	148021011	1	ENSG00000115947	ORC4	148021604	-1	2	ENSG00000204406_ENSG00000115947	-593
ENSG00000177917	ARL6IP6	152717647	1	ENSG00000196504	PRPF40A	152718012	-1	2	ENSG00000177917_ENSG00000196504	-365
ENSG00000007001	UPP2	157876702	1	ENSG00000115170	ACVR1	157876330	-1	2	ENSG00000007001_ENSG00000115170	372
ENSG00000144283	PKP4	158456952	1	ENSG00000153237	CCDC148	158456753	-1	2	ENSG00000144283_ENSG00000153237	199
ENSG00000115271	GCA	162318840	1	ENSG00000115267	IFIH1	162318684	-1	2	ENSG00000115271_ENSG00000115267	156
ENSG00000144362	PHOSPHO2	169694454	1	ENSG00000154479	CFAP210	169694405	-1	2	ENSG00000144362_ENSG00000154479	49
ENSG00000213160	KLHL23	169694488	1	ENSG00000154479	CFAP210	169694405	-1	2	ENSG00000213160_ENSG00000154479	83
ENSG00000115827	DCAF17	171434217	1	ENSG00000123600	METTL8	171434802	-1	2	ENSG00000115827_ENSG00000123600	-585
ENSG00000172878	METAP1D	171999943	1	ENSG00000115840	SLC25A12	171999859	-1	2	ENSG00000172878_ENSG00000115840	84
ENSG00000144306	SCRN3	174395730	1	ENSG00000138433	CIR1	174395712	-1	2	ENSG00000144306_ENSG00000138433	18
ENSG00000018510	AGPS	177392746	1	ENSG00000116044	NFE2L2	177392756	-1	2	ENSG00000018510_ENSG00000116044	-10
ENSG00000204311	PJVK	178451346	1	ENSG00000180228	PRKRA	178451512	-1	2	ENSG00000204311_ENSG00000180228	-166
ENSG00000064933	PMS1	189784085	1	ENSG00000128699	ORMDL1	189784364	-1	2	ENSG00000064933_ENSG00000128699	-279
ENSG00000151689	INPP1	190343570	1	ENSG00000198130	HIBCH	190344193	-1	2	ENSG00000151689_ENSG00000198130	-623
ENSG00000162972	MAIP1	199955317	1	ENSG00000162971	TYW5	199955736	-1	2	ENSG00000162972_ENSG00000162971	-419
ENSG00000196290	NIF3L1	200889327	1	ENSG00000240344	PPIL3	200889303	-1	2	ENSG00000196290_ENSG00000240344	24
ENSG00000119013	NDUFB3	201071433	1	ENSG00000155744	HYCC2	201071671	-1	2	ENSG00000119013_ENSG00000155744	-238
ENSG00000144426	NBEAL1	203014608	1	ENSG00000138442	WDR12	203014798	-1	2	ENSG00000144426_ENSG00000138442	-190
ENSG00000114942	EEF1B2	206159585	1	ENSG00000023228	NDUFS1	206159509	-1	2	ENSG00000114942_ENSG00000023228	76
ENSG00000118246	FASTKD2	206765357	1	ENSG00000138400	MDH1B	206765328	-1	2	ENSG00000118246_ENSG00000138400	29
ENSG00000115020	PIKFYVE	208266255	1	ENSG00000138413	IDH1	208266074	-1	2	ENSG00000115020_ENSG00000138413	181
ENSG00000021826	CPS1	210477682	1	ENSG00000115365	LANCL1	210477652	-1	2	ENSG00000021826_ENSG00000115365	30
ENSG00000188282	RUFY4	218034960	1	ENSG00000079308	TNS1	218033982	-1	2	ENSG00000188282_ENSG00000079308	978
ENSG00000127838	PNKD	218269651	1	ENSG00000127837	AAMP	218270178	-1	2	ENSG00000127838_ENSG00000127837	-527
ENSG00000144580	CNOT9	218568580	1	ENSG00000135913	USP37	218568351	-1	2	ENSG00000144580_ENSG00000135913	229
ENSG00000074582	BCS1L	218658764	1	ENSG00000115568	ZNF142	218659655	-1	2	ENSG00000074582_ENSG00000115568	-891
ENSG00000163482	STK36	218672069	1	ENSG00000163481	RNF25	218672002	-1	2	ENSG00000163482_ENSG00000163481	67
ENSG00000163516	ANKZF1	219229783	1	ENSG00000198925	ATG9A	219229717	-1	2	ENSG00000163516_ENSG00000198925	66
ENSG00000115661	STK16	219245455	1	ENSG00000163521	GLB1L	219245478	-1	2	ENSG00000115661_ENSG00000163521	-23
ENSG00000188760	TMEM198	219543663	1	ENSG00000123989	CHPF	219543809	-1	2	ENSG00000188760_ENSG00000123989	-146
ENSG00000169031	COL4A3	227164624	1	ENSG00000081052	COL4A4	227164453	-1	2	ENSG00000169031_ENSG00000081052	171
ENSG00000153832	FBXO36	229922302	1	ENSG00000153827	TRIP12	229923239	-1	2	ENSG00000153832_ENSG00000153827	-937
ENSG00000135930	EIF4E2	232550659	1	ENSG00000221944	TIGD1	232550557	-1	2	ENSG00000135930_ENSG00000221944	102
ENSG00000115685	PPP1R7	241149576	1	ENSG00000115687	PASK	241150264	-1	2	ENSG00000115685_ENSG00000115687	-688
ENSG00000168397	ATG4B	241637213	1	ENSG00000176946	THAP4	241637158	-1	2	ENSG00000168397_ENSG00000176946	55
ENSG00000168395	ING5	241687085	1	ENSG00000168393	DTYMK	241686944	-1	2	ENSG00000168395_ENSG00000168393	141
ENSG00000215305	VPS16	2840703	1	ENSG00000132635	PCED1A	2841190	-1	20	ENSG00000215305_ENSG00000132635	-487
ENSG00000101224	CDC25B	3786772	1	ENSG00000125817	CENPB	3786740	-1	20	ENSG00000101224_ENSG00000125817	32
ENSG00000101290	CDS2	5126879	1	ENSG00000132646	PCNA	5126626	-1	20	ENSG00000101290_ENSG00000132646	253
ENSG00000125885	MCM8	5950652	1	ENSG00000089195	TRMT6	5950558	-1	20	ENSG00000125885_ENSG00000089195	94
ENSG00000286235		5950949	1	ENSG00000089195	TRMT6	5950558	-1	20	ENSG00000286235_ENSG00000089195	391
ENSG00000101247	NDUFAF5	13785007	1	ENSG00000089048	ESF1	13784919	-1	20	ENSG00000101247_ENSG00000089048	88
ENSG00000125868	DSTN	17570075	1	ENSG00000125864	BFSP1	17569220	-1	20	ENSG00000125868_ENSG00000125864	855
ENSG00000125871	MGME1	17969018	1	ENSG00000089006	SNX5	17968980	-1	20	ENSG00000125871_ENSG00000089006	38
ENSG00000132664	POLR3F	18466878	1	ENSG00000089091	DZANK1	18467281	-1	20	ENSG00000132664_ENSG00000089091	-403
ENSG00000101003	GINS1	25391008	1	ENSG00000100997	ABHD12	25390835	-1	20	ENSG00000101003_ENSG00000100997	173
ENSG00000131044	TTLL9	31870634	1	ENSG00000149599	DUSP15	31870664	-1	20	ENSG00000131044_ENSG00000149599	-30
ENSG00000101346	POFUT1	32207880	1	ENSG00000126003	PLAGL2	32207743	-1	20	ENSG00000101346_ENSG00000126003	137
ENSG00000131069	ACSS2	34872146	1	ENSG00000131067	GGT7	34872856	-1	20	ENSG00000131069_ENSG00000131067	-710
ENSG00000078814	MYH7B	34955810	1	ENSG00000100983	GSS	34956027	-1	20	ENSG00000078814_ENSG00000100983	-217
ENSG00000126001	CEP250	35455164	1	ENSG00000125965	GDF5	35454746	-1	20	ENSG00000126001_ENSG00000125965	418
ENSG00000125995	ROMO1	35699272	1	ENSG00000244005	NFS1	35699355	-1	20	ENSG00000125995_ENSG00000244005	-83
ENSG00000101413	RPRD1B	38033725	1	ENSG00000101407	TTI1	38033461	-1	20	ENSG00000101413_ENSG00000101407	264
ENSG00000101457	DNTTIP1	45791954	1	ENSG00000124116	WFDC3	45791932	-1	20	ENSG00000101457_ENSG00000124116	22
ENSG00000124104	SNX21	45833799	1	ENSG00000101470	TNNC2	45833745	-1	20	ENSG00000124104_ENSG00000101470	54
ENSG00000132801	ZSWIM3	45857614	1	ENSG00000101473	ACOT8	45857405	-1	20	ENSG00000132801_ENSG00000101473	209
ENSG00000124217	MOCS3	50958818	1	ENSG00000000419	DPM1	50959140	-1	20	ENSG00000124217_ENSG00000000419	-322
ENSG00000101138	CSTF1	56392371	1	ENSG00000087586	AURKA	56392337	-1	20	ENSG00000101138_ENSG00000087586	34
ENSG00000196227	FAM217B	59933764	1	ENSG00000196074	SYCP2	59933655	-1	20	ENSG00000196227_ENSG00000196074	109
ENSG00000184402	SS18L1	62143769	1	ENSG00000101182	PSMA7	62143440	-1	20	ENSG00000184402_ENSG00000101182	329
ENSG00000101193	GID8	62938147	1	ENSG00000101191	DIDO1	62937952	-1	20	ENSG00000101193_ENSG00000101191	195
ENSG00000101199	ARFGAP1	63272785	1	ENSG00000101198	NKAIN4	63272694	-1	20	ENSG00000101199_ENSG00000101198	91
ENSG00000125531	FNDC11	63547891	1	ENSG00000125508	SRMS	63547749	-1	20	ENSG00000125531_ENSG00000125508	142
ENSG00000258366	RTEL1	63657810	1	ENSG00000197457	STMN3	63657682	-1	20	ENSG00000258366_ENSG00000197457	128
ENSG00000197114	ZGPAT	63707465	1	ENSG00000101246	ARFRP1	63708025	-1	20	ENSG00000197114_ENSG00000101246	-560
ENSG00000273154		63708864	1	ENSG00000101246	ARFRP1	63708025	-1	20	ENSG00000273154_ENSG00000101246	839
ENSG00000171703	TCEA2	64049836	1	ENSG00000203883	SOX18	64049639	-1	20	ENSG00000171703_ENSG00000203883	197
ENSG00000125510	OPRL1	64080082	1	ENSG00000171700	RGS19	64079988	-1	20	ENSG00000125510_ENSG00000171700	94
ENSG00000159140	SON	33543038	1	ENSG00000159131	GART	33543491	-1	21	ENSG00000159140_ENSG00000159131	-453
ENSG00000182670	TTC3	37073226	1	ENSG00000185808	PIGP	37073170	-1	21	ENSG00000182670_ENSG00000185808	56
ENSG00000185437	SH3BGR	39445855	1	ENSG00000157578	LCA5L	39445805	-1	21	ENSG00000185437_ENSG00000157578	50
ENSG00000160190	SLC37A1	42496008	1	ENSG00000160188	RSPH1	42496246	-1	21	ENSG00000160190_ENSG00000160188	-238
ENSG00000160194	NDUFV3	42879644	1	ENSG00000160193	WDR4	42879568	-1	21	ENSG00000160194_ENSG00000160193	76
ENSG00000160208	RRP1B	43659560	1	ENSG00000160207	HSF2BP	43659488	-1	21	ENSG00000160208_ENSG00000160207	72
ENSG00000182362	YBEY	46286342	1	ENSG00000160294	MCM3AP	46286297	-1	21	ENSG00000182362_ENSG00000160294	45
ENSG00000160299	PCNT	46324124	1	ENSG00000160298	C21orf58	46323875	-1	21	ENSG00000160299_ENSG00000160298	249
ENSG00000099968	BCL2L13	17628855	1	ENSG00000131100	ATP6V1E1	17628749	-1	22	ENSG00000099968_ENSG00000131100	106
ENSG00000093009	CDC45	19479457	1	ENSG00000070010	UFD1	19479202	-1	22	ENSG00000093009_ENSG00000070010	255
ENSG00000093010	COMT	19941371	1	ENSG00000184470	TXNRD2	19941820	-1	22	ENSG00000093010_ENSG00000184470	-449
ENSG00000183597	TANGO2	20017014	1	ENSG00000099889	ARVCF	20016823	-1	22	ENSG00000183597_ENSG00000099889	191
ENSG00000099917	MED15	20495913	1	ENSG00000099910	KLHL22	20495844	-1	22	ENSG00000099917_ENSG00000099910	69
ENSG00000099940	SNAP29	20859007	1	ENSG00000241973	PI4KA	20859417	-1	22	ENSG00000099940_ENSG00000241973	-410
ENSG00000100228	RAB36	23145366	1	ENSG00000100218	RSPH14	23145021	-1	22	ENSG00000100228_ENSG00000100218	345
ENSG00000099953	MMP11	23768226	1	ENSG00000250479	CHCHD10	23767972	-1	22	ENSG00000099953_ENSG00000250479	254
ENSG00000099984	GSTT2	23980058	1	ENSG00000099977	DDT	23980525	-1	22	ENSG00000099984_ENSG00000099977	-467
ENSG00000100028	SNRPD3	24555958	1	ENSG00000138867	GUCD1	24555935	-1	22	ENSG00000100028_ENSG00000138867	23
ENSG00000286070		24556007	1	ENSG00000138867	GUCD1	24555935	-1	22	ENSG00000286070_ENSG00000138867	72
ENSG00000100104	SRRD	26483877	1	ENSG00000100099	HPS4	26483931	-1	22	ENSG00000100104_ENSG00000100099	-54
ENSG00000100209	HSCB	28742039	1	ENSG00000183765	CHEK2	28742422	-1	22	ENSG00000100209_ENSG00000183765	-383
ENSG00000182944	EWSR1	29268009	1	ENSG00000100263	RHBDD3	29268209	-1	22	ENSG00000182944_ENSG00000100263	-200
ENSG00000184076	UQCR10	29767369	1	ENSG00000100319	ZMAT5	29767011	-1	22	ENSG00000184076_ENSG00000100319	358
ENSG00000187860	CCDC157	30356635	1	ENSG00000099995	SF3A1	30356919	-1	22	ENSG00000187860_ENSG00000099995	-284
ENSG00000185339	TCN2	30607003	1	ENSG00000100029	PES1	30607083	-1	22	ENSG00000185339_ENSG00000100029	-80
ENSG00000253352	TUG1	30969245	1	ENSG00000133422	MORC2	30968774	-1	22	ENSG00000253352_ENSG00000133422	471
ENSG00000128309	MPST	37019635	1	ENSG00000128311	TST	37020183	-1	22	ENSG00000128309_ENSG00000128311	-548
ENSG00000100129	EIF3L	37848868	1	ENSG00000100124	ANKRD54	37849327	-1	22	ENSG00000100129_ENSG00000100124	-459
ENSG00000100211	CBY1	38656636	1	ENSG00000184949	FAM227A	38656629	-1	22	ENSG00000100211_ENSG00000184949	7
ENSG00000196236	XPNPEP3	40857077	1	ENSG00000100380	ST13	40856639	-1	22	ENSG00000196236_ENSG00000100380	438
ENSG00000196419	XRCC6	41621163	1	ENSG00000100418	DESI1	41621043	-1	22	ENSG00000196419_ENSG00000100418	120
ENSG00000128408	RIBC2	45413693	1	ENSG00000077935	SMC1B	45413619	-1	22	ENSG00000128408_ENSG00000077935	74
ENSG00000184164	CRELD2	49918167	1	ENSG00000182858	ALG12	49918438	-1	22	ENSG00000184164_ENSG00000182858	-271
ENSG00000025770	NCAPH2	50508224	1	ENSG00000100258	LMF2	50507702	-1	22	ENSG00000025770_ENSG00000100258	522
ENSG00000008735	MAPK8IP2	50600793	1	ENSG00000100288	CHKB	50601455	-1	22	ENSG00000008735_ENSG00000100288	-662
ENSG00000072756	TRNT1	3126933	1	ENSG00000091181	IL5RA	3126613	-1	3	ENSG00000072756_ENSG00000091181	320
ENSG00000134077	THUMPD3	9362971	1	ENSG00000196220	SRGAP3	9363053	-1	3	ENSG00000134077_ENSG00000196220	-82
ENSG00000241553	ARPC4	9792495	1	ENSG00000171148	TADA3	9793011	-1	3	ENSG00000241553_ENSG00000171148	-516
ENSG00000250151	ARPC4-TTLL3	9793082	1	ENSG00000171148	TADA3	9793011	-1	3	ENSG00000250151_ENSG00000171148	71
ENSG00000170876	TMEM43	14125015	1	ENSG00000163528	CHCHD4	14124870	-1	3	ENSG00000170876_ENSG00000163528	145
ENSG00000170860	LSM3	14178817	1	ENSG00000154767	XPC	14178621	-1	3	ENSG00000170860_ENSG00000154767	196
ENSG00000169814	BTD	15601341	1	ENSG00000131373	HACL1	15601852	-1	3	ENSG00000169814_ENSG00000131373	-511
ENSG00000154814	OXNAD1	16265160	1	ENSG00000154813	DPH3	16264969	-1	3	ENSG00000154814_ENSG00000154813	191
ENSG00000144566	RAB5A	19947097	1	ENSG00000163576	EFHB	19947025	-1	3	ENSG00000144566_ENSG00000163576	72
ENSG00000206559	ZCWPW2	28348721	1	ENSG00000163512	AZI2	28349050	-1	3	ENSG00000206559_ENSG00000163512	-329
ENSG00000283563		28349178	1	ENSG00000163512	AZI2	28349050	-1	3	ENSG00000283563_ENSG00000163512	128
ENSG00000076242	MLH1	36993350	1	ENSG00000178567	EPM2AIP1	36993131	-1	3	ENSG00000076242_ENSG00000178567	219
ENSG00000114742	WDR48	39052013	1	ENSG00000168356	SCN11A	39052157	-1	3	ENSG00000114742_ENSG00000168356	-144
ENSG00000168026	TTC21A	39107680	1	ENSG00000114745	GORASP1	39108369	-1	3	ENSG00000168026_ENSG00000114745	-689
ENSG00000114857	NKTR	42600655	1	ENSG00000093183	SEC22C	42601080	-1	3	ENSG00000114857_ENSG00000093183	-425
ENSG00000144648	ACKR2	42804752	1	ENSG00000280571		42804518	-1	3	ENSG00000144648_ENSG00000280571	234
ENSG00000144648	ACKR2	42804752	1	ENSG00000181061	HIGD1A	42804490	-1	3	ENSG00000144648_ENSG00000181061	262
ENSG00000163808	KIF15	44761721	1	ENSG00000163807	KIAA1143	44761619	-1	3	ENSG00000163808_ENSG00000163807	102
ENSG00000075914	EXOSC7	44975241	1	ENSG00000163812	ZDHHC3	44976185	-1	3	ENSG00000075914_ENSG00000163812	-944
ENSG00000181585	TMIE	46694528	1	ENSG00000178038	ALS2CL	46693704	-1	3	ENSG00000181585_ENSG00000178038	824
ENSG00000114648	KLHL18	47282917	1	ENSG00000088727	KIF9	47283451	-1	3	ENSG00000114648_ENSG00000088727	-534
ENSG00000232112	TMA7	48440257	1	ENSG00000164051	CCDC51	48440456	-1	3	ENSG00000232112_ENSG00000164051	-199
ENSG00000145022	TCTA	49412212	1	ENSG00000290318		49412051	-1	3	ENSG00000145022_ENSG00000290318	161
ENSG00000145022	TCTA	49412212	1	ENSG00000067560	RHOA	49412998	-1	3	ENSG00000145022_ENSG00000067560	-786
ENSG00000164068	RNF123	49689538	1	ENSG00000173531	MST1	49689501	-1	3	ENSG00000164068_ENSG00000173531	37
ENSG00000114395	CYB561D2	50350845	1	ENSG00000114388	NPRL2	50350826	-1	3	ENSG00000114395_ENSG00000114388	19
ENSG00000272104		50350892	1	ENSG00000114388	NPRL2	50350826	-1	3	ENSG00000272104_ENSG00000114388	66
ENSG00000114738	MAPKAPK3	50611520	1	ENSG00000114737	CISH	50611774	-1	3	ENSG00000114738_ENSG00000114737	-254
ENSG00000041880	PARP3	51942345	1	ENSG00000114767	RRP9	51941904	-1	3	ENSG00000041880_ENSG00000114767	441
ENSG00000114786	ABHD14A-ACY1	51974706	1	ENSG00000090097	PCBP4	51974016	-1	3	ENSG00000114786_ENSG00000090097	690
ENSG00000243989	ACY1	51983340	1	ENSG00000114779	ABHD14B	51983409	-1	3	ENSG00000243989_ENSG00000114779	-69
ENSG00000168237	GLYCTK	52287089	1	ENSG00000164091	WDR82	52288020	-1	3	ENSG00000168237_ENSG00000164091	-931
ENSG00000010318	PHF7	52410660	1	ENSG00000163930	BAP1	52410008	-1	3	ENSG00000010318_ENSG00000163930	652
ENSG00000056736	IL17RB	53846568	1	ENSG00000016391	CHDH	53846419	-1	3	ENSG00000056736_ENSG00000016391	149
ENSG00000157500	APPL1	57227726	1	ENSG00000163666	HESX1	57227606	-1	3	ENSG00000157500_ENSG00000163666	120
ENSG00000163635	ATXN7	63863155	1	ENSG00000163634	THOC7	63863868	-1	3	ENSG00000163635_ENSG00000163634	-713
ENSG00000170837	GPR27	71753855	1	ENSG00000285708		71754229	-1	3	ENSG00000170837_ENSG00000285708	-374
ENSG00000170837	GPR27	71753855	1	ENSG00000163412	EIF4E3	71754773	-1	3	ENSG00000170837_ENSG00000163412	-918
ENSG00000179021	C3orf38	88149959	1	ENSG00000163320	CGGBP1	88149885	-1	3	ENSG00000179021_ENSG00000163320	74
ENSG00000169379	ARL13B	93980139	1	ENSG00000184500	PROS1	93980003	-1	3	ENSG00000169379_ENSG00000184500	136
ENSG00000178694	NSUN3	94062980	1	ENSG00000178700	DHFR2	94063389	-1	3	ENSG00000178694_ENSG00000178700	-409
ENSG00000206535	LNP1	100401532	1	ENSG00000154174	TOMM70	100401089	-1	3	ENSG00000206535_ENSG00000154174	443
ENSG00000198919	DZIP3	108589705	1	ENSG00000163507	CIP2A	108589644	-1	3	ENSG00000198919_ENSG00000163507	61
ENSG00000241224	C3orf85	109118252	1	ENSG00000114487	MORC1	109118134	-1	3	ENSG00000241224_ENSG00000114487	118
ENSG00000138459	SLC35A5	112561709	1	ENSG00000144848	ATG3	112562046	-1	3	ENSG00000138459_ENSG00000144848	-337
ENSG00000114573	ATP6V1A	113747027	1	ENSG00000121579	NAA50	113746300	-1	3	ENSG00000114573_ENSG00000121579	727
ENSG00000163424	TEX55	119146151	1	ENSG00000144847	IGSF11	119146068	-1	3	ENSG00000163424_ENSG00000144847	83
ENSG00000163389	POGLUT1	119468963	1	ENSG00000176142	TMEM39A	119468830	-1	3	ENSG00000163389_ENSG00000176142	133
ENSG00000153767	GTF2E1	120742637	1	ENSG00000144840	RABL3	120742993	-1	3	ENSG00000153767_ENSG00000144840	-356
ENSG00000145088	EAF2	121835183	1	ENSG00000173226	IQCB1	121835079	-1	3	ENSG00000145088_ENSG00000173226	104
ENSG00000114023	FAM162A	122384161	1	ENSG00000160124	MIX23	122383231	-1	3	ENSG00000114023_ENSG00000160124	930
ENSG00000163840	DTX3L	122564338	1	ENSG00000138496	PARP9	122564577	-1	3	ENSG00000163840_ENSG00000138496	-239
ENSG00000073111	MCM2	127598410	1	ENSG00000163870	TPRA1	127598267	-1	3	ENSG00000073111_ENSG00000163870	143
ENSG00000058262	SEC61A1	128051641	1	ENSG00000074416	MGLL	128052190	-1	3	ENSG00000058262_ENSG00000074416	-549
ENSG00000132394	EEFSEC	128153481	1	ENSG00000175792	RUVBL1	128153914	-1	3	ENSG00000132394_ENSG00000175792	-433
ENSG00000163913	IFT122	129429607	1	ENSG00000172771	EFCAB12	129428651	-1	3	ENSG00000163913_ENSG00000172771	956
ENSG00000114670	NEK11	131026850	1	ENSG00000034533	ASTE1	131027649	-1	3	ENSG00000114670_ENSG00000034533	-799
ENSG00000206262	FOXL2NB	138947217	1	ENSG00000183770	FOXL2	138947137	-1	3	ENSG00000206262_ENSG00000183770	80
ENSG00000175110	MRPS22	139005806	1	ENSG00000206260	PRR23A	139006268	-1	3	ENSG00000175110_ENSG00000206260	-462
ENSG00000163714	U2SURP	142964497	1	ENSG00000188582	PAQR9	142963674	-1	3	ENSG00000163714_ENSG00000188582	823
ENSG00000198843	SELENOT	150602875	1	ENSG00000120742	SERP1	150603228	-1	3	ENSG00000198843_ENSG00000120742	-353
ENSG00000174891	RSRC1	158105855	1	ENSG00000168779	SHOX2	158106420	-1	3	ENSG00000174891_ENSG00000168779	-565
ENSG00000118855	MFSD1	158732198	1	ENSG00000118849	RARRES1	158732489	-1	3	ENSG00000118855_ENSG00000118849	-291
ENSG00000113810	SMC4	160399274	1	ENSG00000068885	IFT80	160399880	-1	3	ENSG00000113810_ENSG00000068885	-606
ENSG00000169251	NMD3	161104696	1	ENSG00000169255	B3GALNT1	161105411	-1	3	ENSG00000169251_ENSG00000169255	-715
ENSG00000163536	SERPINI1	167735243	1	ENSG00000114209	PDCD10	167734939	-1	3	ENSG00000163536_ENSG00000114209	304
ENSG00000188306	LRRIQ4	169812870	1	ENSG00000171757	LRRC34	169812986	-1	3	ENSG00000188306_ENSG00000171757	-116
ENSG00000136521	NDUFB5	179604690	1	ENSG00000136522	MRPL47	179604649	-1	3	ENSG00000136521_ENSG00000136522	41
ENSG00000288698		179604807	1	ENSG00000136522	MRPL47	179604649	-1	3	ENSG00000288698_ENSG00000136522	158
ENSG00000284753	EEF1AKMT4	184249672	1	ENSG00000214160	ALG3	184249548	-1	3	ENSG00000284753_ENSG00000214160	124
ENSG00000284917	EEF1AKMT4-ECE2	184249695	1	ENSG00000214160	ALG3	184249548	-1	3	ENSG00000284917_ENSG00000214160	147
ENSG00000163882	POLR2H	184361710	1	ENSG00000114859	CLCN2	184361650	-1	3	ENSG00000163882_ENSG00000114859	60
ENSG00000073803	MAP3K13	185282941	1	ENSG00000113790	EHHADH	185281990	-1	3	ENSG00000073803_ENSG00000113790	951
ENSG00000113946	CLDN16	190322541	1	ENSG00000163347	CLDN1	190322446	-1	3	ENSG00000113946_ENSG00000163347	95
ENSG00000198836	OPA1	193593144	1	ENSG00000127249	ATP13A4	193593111	-1	3	ENSG00000198836_ENSG00000127249	33
ENSG00000163959	SLC51A	196211487	1	ENSG00000163958	ZDHHC19	196211437	-1	3	ENSG00000163959_ENSG00000163958	50
ENSG00000174013	FBXO45	196568611	1	ENSG00000185798	WDR53	196568674	-1	3	ENSG00000174013_ENSG00000185798	-63
ENSG00000270170	NCBP2AS2	196942674	1	ENSG00000114503	NCBP2	196942594	-1	3	ENSG00000270170_ENSG00000114503	80
ENSG00000185621	LMLN	197960200	1	ENSG00000114473	IQCG	197960142	-1	3	ENSG00000185621_ENSG00000114473	58
ENSG00000174227	PIGG	499210	1	ENSG00000182903	ZNF721	499156	-1	4	ENSG00000174227_ENSG00000182903	54
ENSG00000215375	MYL5	673580	1	ENSG00000169020	ATP5ME	674330	-1	4	ENSG00000215375_ENSG00000169020	-750
ENSG00000127419	TMEM175	932387	1	ENSG00000178950	GAK	932373	-1	4	ENSG00000127419_ENSG00000178950	14
ENSG00000127415	IDUA	986997	1	ENSG00000145214	DGKQ	986895	-1	4	ENSG00000127415_ENSG00000145214	102
ENSG00000013810	TACC3	1712858	1	ENSG00000163950	SLBP	1712344	-1	4	ENSG00000013810_ENSG00000163950	514
ENSG00000243449	C4orf48	2041995	1	ENSG00000185049	NELFA	2041903	-1	4	ENSG00000243449_ENSG00000185049	92
ENSG00000206113	CFAP99	2418974	1	ENSG00000159733	ZFYVE28	2418651	-1	4	ENSG00000206113_ENSG00000159733	323
ENSG00000125388	GRK4	2963571	1	ENSG00000087269	NOP14	2963406	-1	4	ENSG00000125388_ENSG00000087269	165
ENSG00000168826	ZBTB49	4290251	1	ENSG00000145220	LYAR	4290154	-1	4	ENSG00000168826_ENSG00000145220	97
ENSG00000237765	FAM200B	15681662	1	ENSG00000118564	FBXL5	15681679	-1	4	ENSG00000237765_ENSG00000118564	-17
ENSG00000109805	NCAPG	17810979	1	ENSG00000163257	DCAF16	17810758	-1	4	ENSG00000109805_ENSG00000163257	221
ENSG00000038210	PI4K2B	25160663	1	ENSG00000109618	SEPSECS	25160550	-1	4	ENSG00000038210_ENSG00000109618	113
ENSG00000121897	LIAS	39459004	1	ENSG00000163682	RPL9	39458931	-1	4	ENSG00000121897_ENSG00000163682	73
ENSG00000151806	GUF1	44678420	1	ENSG00000177752	YIPF7	44678556	-1	4	ENSG00000151806_ENSG00000177752	-136
ENSG00000163288	GABRB1	46993723	1	ENSG00000109158	GABRA4	46993581	-1	4	ENSG00000163288_ENSG00000109158	142
ENSG00000163293	NIPAL1	47914142	1	ENSG00000170448	NFXL1	47914667	-1	4	ENSG00000163293_ENSG00000170448	-525
ENSG00000128050	PAICS	56435741	1	ENSG00000128059	PPAT	56435615	-1	4	ENSG00000128050_ENSG00000128059	126
ENSG00000047315	POLR2B	56977722	1	ENSG00000084092	NOA1	56977606	-1	4	ENSG00000047315_ENSG00000084092	116
ENSG00000174796	THAP6	75513946	1	ENSG00000163743	RCHY1	75514764	-1	4	ENSG00000174796_ENSG00000163743	-818
ENSG00000138768	USO1	75724577	1	ENSG00000138757	G3BP2	75724589	-1	4	ENSG00000138768_ENSG00000138757	-12
ENSG00000145293	ENOPH1	82430590	1	ENSG00000152795	HNRNPDL	82430462	-1	4	ENSG00000145293_ENSG00000152795	128
ENSG00000168152	THAP9	82900684	1	ENSG00000138674	SEC31A	82901166	-1	4	ENSG00000168152_ENSG00000138674	-482
ENSG00000163319	MRPS18C	83455932	1	ENSG00000163312	HELQ	83455855	-1	4	ENSG00000163319_ENSG00000163312	77
ENSG00000163629	PTPN13	86594315	1	ENSG00000109339	MAPK10	86594625	-1	4	ENSG00000163629_ENSG00000109339	-310
ENSG00000287542	HERC3	88523810	1	ENSG00000145337	PYURF	88523776	-1	4	ENSG00000287542_ENSG00000145337	34
ENSG00000287542	HERC3	88523810	1	ENSG00000255072	PIGY	88523776	-1	4	ENSG00000287542_ENSG00000255072	34
ENSG00000180346	TIGD2	89111533	1	ENSG00000138640	FAM13A	89111398	-1	4	ENSG00000180346_ENSG00000138640	135
ENSG00000138823	MTTP	99564081	1	ENSG00000145331	TRMT10A	99564039	-1	4	ENSG00000138823_ENSG00000145331	42
ENSG00000145354	CISD2	102868974	1	ENSG00000109332	UBE2D3	102868896	-1	4	ENSG00000145354_ENSG00000109332	78
ENSG00000073331	ALPK1	112285509	1	ENSG00000145365	TIFA	112285955	-1	4	ENSG00000073331_ENSG00000145365	-446
ENSG00000174720	LARP7	112637077	1	ENSG00000138658	ZGRF1	112636995	-1	4	ENSG00000174720_ENSG00000138658	82
ENSG00000145375	SPATA5	122923070	1	ENSG00000170917	NUDT6	122922968	-1	4	ENSG00000145375_ENSG00000170917	102
ENSG00000164074	ABHD18	127965306	1	ENSG00000164073	MFSD8	127966034	-1	4	ENSG00000164074_ENSG00000164073	-728
ENSG00000151470	C4orf33	129093317	1	ENSG00000151466	SCLT1	129093600	-1	4	ENSG00000151470_ENSG00000151466	-283
ENSG00000164163	ABCE1	145098288	1	ENSG00000285713		145098174	-1	4	ENSG00000164163_ENSG00000285713	114
ENSG00000164163	ABCE1	145098288	1	ENSG00000164162	ANAPC10	145098541	-1	4	ENSG00000164163_ENSG00000164162	-253
ENSG00000164144	ARFIP1	152779937	1	ENSG00000169989	TIGD4	152779730	-1	4	ENSG00000164144_ENSG00000169989	207
ENSG00000171503	ETFDH	158671968	1	ENSG00000205208	C4orf46	158672255	-1	4	ENSG00000171503_ENSG00000205208	-287
ENSG00000164129	NPY5R	163343892	1	ENSG00000164128	NPY1R	163344832	-1	4	ENSG00000164129_ENSG00000164128	-940
ENSG00000109466	KLHL2	165207561	1	ENSG00000170088	TMEM192	165208549	-1	4	ENSG00000109466_ENSG00000170088	-988
ENSG00000109572	CLCN3	169612633	1	ENSG00000137601	NEK1	169612632	-1	4	ENSG00000109572_ENSG00000137601	1
ENSG00000164118	CEP44	174283730	1	ENSG00000164117	FBXO8	174283667	-1	4	ENSG00000164118_ENSG00000164117	63
ENSG00000168594	ADAM29	174829668	1	ENSG00000145451	GLRA3	174829247	-1	4	ENSG00000168594_ENSG00000145451	421
ENSG00000168538	TRAPPC11	183659267	1	ENSG00000182552	RWDD4	183659203	-1	4	ENSG00000168538_ENSG00000182552	64
ENSG00000164306	PRIMPOL	184649667	1	ENSG00000164305	CASP3	184650062	-1	4	ENSG00000164306_ENSG00000164305	-395
ENSG00000186352	ANKRD37	185396021	1	ENSG00000109771	LRP2BP	185395924	-1	4	ENSG00000186352_ENSG00000109771	97
ENSG00000205129	C4orf47	185426249	1	ENSG00000109775	UFSP2	185425979	-1	4	ENSG00000205129_ENSG00000109775	270
ENSG00000286001		218298	1	ENSG00000164366	CCDC127	218153	-1	5	ENSG00000286001_ENSG00000164366	145
ENSG00000073578	SDHA	218303	1	ENSG00000164366	CCDC127	218153	-1	5	ENSG00000073578_ENSG00000164366	150
ENSG00000071539	TRIP13	892884	1	ENSG00000028310	BRD9	892801	-1	5	ENSG00000071539_ENSG00000028310	83
ENSG00000145494	NDUFS6	1801407	1	ENSG00000171421	MRPL36	1801366	-1	5	ENSG00000145494_ENSG00000171421	41
ENSG00000145545	SRD5A1	6633427	1	ENSG00000037474	NSUN2	6633291	-1	5	ENSG00000145545_ENSG00000037474	136
ENSG00000124275	MTRR	7851186	1	ENSG00000215217	CFAP90	7851151	-1	5	ENSG00000124275_ENSG00000215217	35
ENSG00000150753	CCT5	10249929	1	ENSG00000150756	ATPSCKMT	10249897	-1	5	ENSG00000150753_ENSG00000150756	32
ENSG00000082213	C5orf22	31532287	1	ENSG00000113360	DROSHA	31532196	-1	5	ENSG00000082213_ENSG00000113360	91
ENSG00000145604	SKP2	36151989	1	ENSG00000164187	LMBRD2	36151887	-1	5	ENSG00000145604_ENSG00000164187	102
ENSG00000039123	MTREX	55307989	1	ENSG00000067248	DHX29	55307694	-1	5	ENSG00000039123_ENSG00000067248	295
ENSG00000164182	NDUFAF2	60945177	1	ENSG00000049167	ERCC8	60945073	-1	5	ENSG00000164182_ENSG00000049167	104
ENSG00000086200	IPO11	62403972	1	ENSG00000086189	DIMT1	62403943	-1	5	ENSG00000086200_ENSG00000086189	29
ENSG00000113593	PPWD1	65563236	1	ENSG00000123219	CENPK	65563168	-1	5	ENSG00000113593_ENSG00000123219	68
ENSG00000113597	TRAPPC13	65625004	1	ENSG00000113595	TRIM23	65625975	-1	5	ENSG00000113597_ENSG00000113595	-971
ENSG00000253251	SHLD3	65625027	1	ENSG00000113595	TRIM23	65625975	-1	5	ENSG00000253251_ENSG00000113595	-948
ENSG00000123213	NLN	65722205	1	ENSG00000197860	SGTB	65723035	-1	5	ENSG00000123213_ENSG00000197860	-830
ENSG00000152942	RAD17	69369293	1	ENSG00000085231	AK6	69370013	-1	5	ENSG00000152942_ENSG00000085231	-720
ENSG00000152942	RAD17	69369293	1	ENSG00000273841	TAF9	69370013	-1	5	ENSG00000152942_ENSG00000273841	-720
ENSG00000164338	UTP15	73565443	1	ENSG00000164331	ANKRA2	73565667	-1	5	ENSG00000164338_ENSG00000164331	-224
ENSG00000164346	NSA2	74766991	1	ENSG00000164347	GFM2	74767147	-1	5	ENSG00000164346_ENSG00000164347	-156
ENSG00000122008	POLK	75511756	1	ENSG00000113163	CERT1	75512138	-1	5	ENSG00000122008_ENSG00000113163	-382
ENSG00000284762	PDE8B	77086732	1	ENSG00000132846	ZBED3	77087285	-1	5	ENSG00000284762_ENSG00000132846	-553
ENSG00000152409	JMY	79236131	1	ENSG00000132837	DMGDH	79236038	-1	5	ENSG00000152409_ENSG00000132837	93
ENSG00000113296	THBS4	79991311	1	ENSG00000177034	MTX3	79991262	-1	5	ENSG00000113296_ENSG00000177034	49
ENSG00000113318	MSH3	80654652	1	ENSG00000228716	DHFR	80654983	-1	5	ENSG00000113318_ENSG00000228716	-331
ENSG00000152422	XRCC4	83077498	1	ENSG00000174695	TMEM167A	83077863	-1	5	ENSG00000152422_ENSG00000174695	-365
ENSG00000164199	ADGRV1	90529344	1	ENSG00000176018	LYSMD3	90529584	-1	5	ENSG00000164199_ENSG00000176018	-240
ENSG00000133302	SLF1	94618669	1	ENSG00000185261	KIAA0825	94618604	-1	5	ENSG00000133302_ENSG00000185261	65
ENSG00000164291	ARSK	95555101	1	ENSG00000198677	SKIC3	95555050	-1	5	ENSG00000164291_ENSG00000198677	51
ENSG00000145725	PPIP5K2	103120149	1	ENSG00000145723	GIN1	103120138	-1	5	ENSG00000145725_ENSG00000145723	11
ENSG00000164209	SLC25A46	110738136	1	ENSG00000186952	TMEM232	110738956	-1	5	ENSG00000164209_ENSG00000186952	-820
ENSG00000177879	AP3S1	115841592	1	ENSG00000145782	ATG12	115841837	-1	5	ENSG00000177879_ENSG00000145782	-245
ENSG00000197208	SLC22A4	132294394	1	ENSG00000072682	P4HA2	132295315	-1	5	ENSG00000197208_ENSG00000072682	-921
ENSG00000113522	RAD50	132556019	1	ENSG00000113525	IL5	132556838	-1	5	ENSG00000113522_ENSG00000113525	-819
ENSG00000164405	UQCRQ	132866630	1	ENSG00000164404	GDF9	132866884	-1	5	ENSG00000164405_ENSG00000164404	-254
ENSG00000119048	UBE2B	134371184	1	ENSG00000273345		134371044	-1	5	ENSG00000119048_ENSG00000273345	140
ENSG00000119048	UBE2B	134371184	1	ENSG00000006837	CDKL3	134371047	-1	5	ENSG00000119048_ENSG00000006837	137
ENSG00000113615	SEC24A	134648785	1	ENSG00000152700	SAR1B	134649271	-1	5	ENSG00000113615_ENSG00000152700	-486
ENSG00000112984	KIF20A	138178719	1	ENSG00000112983	BRD8	138178953	-1	5	ENSG00000112984_ENSG00000112983	-234
ENSG00000015479	MATR3	139293674	1	ENSG00000120725	SIL1	139293557	-1	5	ENSG00000015479_ENSG00000120725	117
ENSG00000176087	SLC35A4	140564446	1	ENSG00000113108	APBB3	140564781	-1	5	ENSG00000176087_ENSG00000113108	-335
ENSG00000113141	IK	140647058	1	ENSG00000131495	NDUFA2	140647771	-1	5	ENSG00000113141_ENSG00000131495	-713
ENSG00000112855	HARS2	140691430	1	ENSG00000170445	HARS1	140691537	-1	5	ENSG00000112855_ENSG00000170445	-107
ENSG00000164620	RELL2	141636950	1	ENSG00000171720	HDAC3	141636849	-1	5	ENSG00000164620_ENSG00000171720	101
ENSG00000183775	KCTD16	144170873	1	ENSG00000145817	YIPF5	144170714	-1	5	ENSG00000183775_ENSG00000145817	159
ENSG00000156463	SH3RF2	145936578	1	ENSG00000204928	GRXCR2	145937126	-1	5	ENSG00000156463_ENSG00000204928	-548
ENSG00000183111	ARHGEF37	149551947	1	ENSG00000113712	CSNK1A1	149551471	-1	5	ENSG00000183111_ENSG00000113712	476
ENSG00000113716	HMGXB3	150000046	1	ENSG00000164296	TIGD6	150000654	-1	5	ENSG00000113716_ENSG00000164296	-608
ENSG00000037749	MFAP3	154038959	1	ENSG00000055147	FAM114A2	154038936	-1	5	ENSG00000037749_ENSG00000055147	23
ENSG00000113263	ITK	157142933	1	ENSG00000135077	HAVCR2	157142869	-1	5	ENSG00000113263_ENSG00000135077	64
ENSG00000172548	NIPAL4	157460213	1	ENSG00000285868		157460100	-1	5	ENSG00000172548_ENSG00000285868	113
ENSG00000187658	C5orf52	157671533	1	ENSG00000039600	SOX30	157671480	-1	5	ENSG00000187658_ENSG00000039600	53
ENSG00000164611	PTTG1	160421855	1	ENSG00000164609	SLU7	160421711	-1	5	ENSG00000164611_ENSG00000164609	144
ENSG00000072571	HMMR	163460203	1	ENSG00000170584	NUDCD2	163460102	-1	5	ENSG00000072571_ENSG00000170584	101
ENSG00000146066	HIGD2A	176388751	1	ENSG00000048162	NOP16	176388927	-1	5	ENSG00000146066_ENSG00000048162	-176
ENSG00000175766	EIF4E1B	176630618	1	ENSG00000074317	SNCB	176630556	-1	5	ENSG00000175766_ENSG00000074317	62
ENSG00000113761	ZNF346	177022696	1	ENSG00000087206	UIMC1	177022633	-1	5	ENSG00000113761_ENSG00000087206	63
ENSG00000169230	PRELID1	177303799	1	ENSG00000169228	RAB24	177303744	-1	5	ENSG00000169230_ENSG00000169228	55
ENSG00000161011	SQSTM1	179806398	1	ENSG00000161013	MGAT4B	179806952	-1	5	ENSG00000161011_ENSG00000161013	-554
ENSG00000180822	PSMG4	3231403	1	ENSG00000137285	TUBB2B	3231730	-1	6	ENSG00000180822_ENSG00000137285	-327
ENSG00000145982	FARS2	5261044	1	ENSG00000214113	LYRM4	5260950	-1	6	ENSG00000145982_ENSG00000214113	94
ENSG00000124784	RIOK1	7389793	1	ENSG00000164304	CAGE1	7389742	-1	6	ENSG00000124784_ENSG00000164304	51
ENSG00000111845	PAK1IP1	10694972	1	ENSG00000137434	C6orf52	10694797	-1	6	ENSG00000111845_ENSG00000137434	175
ENSG00000165097	KDM1B	18155329	1	ENSG00000137364	TPMT	18155077	-1	6	ENSG00000165097_ENSG00000137364	252
ENSG00000112294	ALDH5A1	24494867	1	ENSG00000112293	GPLD1	24495205	-1	6	ENSG00000112294_ENSG00000112293	-338
ENSG00000112304	ACOT13	24667035	1	ENSG00000111802	TDP2	24666930	-1	6	ENSG00000112304_ENSG00000111802	105
ENSG00000146047	H2BC1	25726777	1	ENSG00000164508	H2AC1	25726562	-1	6	ENSG00000146047_ENSG00000164508	215
ENSG00000180573	H2AC6	26124145	1	ENSG00000180596	H2BC4	26123926	-1	6	ENSG00000180573_ENSG00000180596	219
ENSG00000277224	H2BC7	26199516	1	ENSG00000282988		26199293	-1	6	ENSG00000277224_ENSG00000282988	223
ENSG00000277224	H2BC7	26199516	1	ENSG00000196866	H2AC7	26199293	-1	6	ENSG00000277224_ENSG00000196866	223
ENSG00000277075	H2AC8	26216921	1	ENSG00000273802	H2BC8	26216688	-1	6	ENSG00000277075_ENSG00000273802	233
ENSG00000275713	H2BC9	26251614	1	ENSG00000277775	H3C7	26250635	-1	6	ENSG00000275713_ENSG00000277775	979
ENSG00000196787	H2AC11	27133043	1	ENSG00000124635	H2BC11	27132795	-1	6	ENSG00000196787_ENSG00000124635	248
ENSG00000274997	H2AC12	27147106	1	ENSG00000197903	H2BC12	27146855	-1	6	ENSG00000274997_ENSG00000197903	251
ENSG00000196747	H2AC13	27808173	1	ENSG00000185130	H2BC13	27807929	-1	6	ENSG00000196747_ENSG00000185130	244
ENSG00000273703	H2BC14	27815022	1	ENSG00000276368	H2AC14	27814777	-1	6	ENSG00000273703_ENSG00000276368	245
ENSG00000233822	H2BC15	27838545	1	ENSG00000275221	H2AC15	27838375	-1	6	ENSG00000233822_ENSG00000275221	170
ENSG00000274641	H2BC17	27893425	1	ENSG00000197153	H3C12	27893106	-1	6	ENSG00000274641_ENSG00000197153	319
ENSG00000274641	H2BC17	27893425	1	ENSG00000278677	H2AC17	27893185	-1	6	ENSG00000274641_ENSG00000278677	240
ENSG00000204688	OR2H1	29457155	1	ENSG00000204694	OR11A1	29457071	-1	6	ENSG00000204688_ENSG00000204694	84
ENSG00000204576	PRR3	30557280	1	ENSG00000204590	GNL1	30556489	-1	6	ENSG00000204576_ENSG00000204590	791
ENSG00000204568	MRPS18B	30617840	1	ENSG00000204569	PPP1R10	30618612	-1	6	ENSG00000204568_ENSG00000204569	-772
ENSG00000196230	TUBB	30717435	1	ENSG00000137337	MDC1	30717447	-1	6	ENSG00000196230_ENSG00000137337	-12
ENSG00000137310	TCF19	31158547	1	ENSG00000204536	CCHCR1	31158238	-1	6	ENSG00000137310_ENSG00000204536	309
ENSG00000204498	NFKBIL1	31546870	1	ENSG00000254870	ATP6V1G2-DDX39B	31546608	-1	6	ENSG00000204498_ENSG00000254870	262
ENSG00000204444	APOM	31652416	1	ENSG00000204463	BAG6	31652705	-1	6	ENSG00000204444_ENSG00000204463	-289
ENSG00000263020		31666102	1	ENSG00000204438	GPANK1	31666283	-1	6	ENSG00000263020_ENSG00000204438	-181
ENSG00000204410	MSH5	31739677	1	ENSG00000213719	CLIC1	31739763	-1	6	ENSG00000204410_ENSG00000213719	-86
ENSG00000255152	MSH5-SAPCD1	31740020	1	ENSG00000213719	CLIC1	31739763	-1	6	ENSG00000255152_ENSG00000213719	257
ENSG00000204389	HSPA1A	31815543	1	ENSG00000204390	HSPA1L	31815283	-1	6	ENSG00000204389_ENSG00000204390	260
ENSG00000166278	C2	31897785	1	ENSG00000204371	EHMT2	31897698	-1	6	ENSG00000166278_ENSG00000204371	87
ENSG00000204351	SKIC2	31959116	1	ENSG00000204356	NELFE	31959038	-1	6	ENSG00000204351_ENSG00000204356	78
ENSG00000221988	PPT2	32153441	1	ENSG00000204314	PRRT1	32153083	-1	6	ENSG00000221988_ENSG00000204314	358
ENSG00000221988	PPT2	32153441	1	ENSG00000285085		32154373	-1	6	ENSG00000221988_ENSG00000285085	-932
ENSG00000258388	PPT2-EGFL8	32153845	1	ENSG00000204314	PRRT1	32153083	-1	6	ENSG00000258388_ENSG00000204314	762
ENSG00000258388	PPT2-EGFL8	32153845	1	ENSG00000285085		32154373	-1	6	ENSG00000258388_ENSG00000285085	-528
ENSG00000204308	RNF5	32178405	1	ENSG00000204310	AGPAT1	32178096	-1	6	ENSG00000204308_ENSG00000204310	309
ENSG00000240065	PSMB9	32844136	1	ENSG00000204264	PSMB8	32844679	-1	6	ENSG00000240065_ENSG00000204264	-543
ENSG00000204256	BRD2	32968594	1	ENSG00000204257	HLA-DMA	32969094	-1	6	ENSG00000204256_ENSG00000204257	-500
ENSG00000112473	SLC39A7	33200305	1	ENSG00000204231	RXRB	33200665	-1	6	ENSG00000112473_ENSG00000204231	-360
ENSG00000231500	RPS18	33272075	1	ENSG00000223501	VPS52	33272047	-1	6	ENSG00000231500_ENSG00000223501	28
ENSG00000204220	PFDN6	33289302	1	ENSG00000227057	WDR46	33289247	-1	6	ENSG00000204220_ENSG00000227057	55
ENSG00000064999	ANKS1A	34889255	1	ENSG00000064995	TAF11	34889192	-1	6	ENSG00000064999_ENSG00000064995	63
ENSG00000197753	LHFPL5	35797206	1	ENSG00000137392	CLPS	35797344	-1	6	ENSG00000197753_ENSG00000137392	-138
ENSG00000112078	KCTD20	36442767	1	ENSG00000179165	PXT1	36442854	-1	6	ENSG00000112078_ENSG00000179165	-87
ENSG00000065491	TBC1D22B	37257772	1	ENSG00000172738	TMEM217	37258155	-1	6	ENSG00000065491_ENSG00000172738	-383
ENSG00000065491	TBC1D22B	37257772	1	ENSG00000286105	TMEM217B	37258144	-1	6	ENSG00000065491_ENSG00000286105	-372
ENSG00000112578	BYSL	41921499	1	ENSG00000288721		41921139	-1	6	ENSG00000112578_ENSG00000288721	360
ENSG00000112578	BYSL	41921499	1	ENSG00000124641	MED20	41921139	-1	6	ENSG00000112578_ENSG00000124641	360
ENSG00000137413	TAF8	42050513	1	ENSG00000112576	CCND3	42050357	-1	6	ENSG00000137413_ENSG00000112576	156
ENSG00000112624	BICRAL	42746958	1	ENSG00000124659	TBCC	42746103	-1	6	ENSG00000112624_ENSG00000124659	855
ENSG00000171453	POLR1C	43509702	1	ENSG00000204052	LRRC73	43510346	-1	6	ENSG00000171453_ENSG00000204052	-644
ENSG00000170734	POLH	43576185	1	ENSG00000124571	XPO5	43576038	-1	6	ENSG00000170734_ENSG00000124571	147
ENSG00000124688	MAD2L1BP	43629540	1	ENSG00000172432	GTPBP2	43629264	-1	6	ENSG00000124688_ENSG00000172432	276
ENSG00000137216	TMEM63B	44126914	1	ENSG00000180992	MRPL14	44127452	-1	6	ENSG00000137216_ENSG00000180992	-538
ENSG00000153291	SLC25A27	46652915	1	ENSG00000146233	CYP39A1	46652830	-1	6	ENSG00000153291_ENSG00000146233	85
ENSG00000031691	CENPQ	49463370	1	ENSG00000146085	MMUT	49463253	-1	6	ENSG00000031691_ENSG00000146085	117
ENSG00000151917	BEND6	56955107	1	ENSG00000151914	DST	56954830	-1	6	ENSG00000151917_ENSG00000151914	277
ENSG00000082293	COL19A1	69866556	1	ENSG00000168216	LMBRD1	69867236	-1	6	ENSG00000082293_ENSG00000168216	-680
ENSG00000080007	DDX43	73394828	1	ENSG00000203907	OOEP	73395133	-1	6	ENSG00000080007_ENSG00000203907	-305
ENSG00000013392	RWDD2A	83193357	1	ENSG00000013375	PGM3	83193936	-1	6	ENSG00000013392_ENSG00000013375	-579
ENSG00000135336	ORC3	87590067	1	ENSG00000146282	RARS2	87590028	-1	6	ENSG00000135336_ENSG00000146282	39
ENSG00000279170	TSTD3	99520976	1	ENSG00000123552	USP45	99521728	-1	6	ENSG00000279170_ENSG00000123552	-752
ENSG00000130348	QRSL1	106629578	1	ENSG00000130347	RTN4IP1	106629498	-1	6	ENSG00000130348_ENSG00000130347	80
ENSG00000112333	NR2E1	108166022	1	ENSG00000081087	OSTM1	108165854	-1	6	ENSG00000112333_ENSG00000081087	168
ENSG00000183137	CEP57L1	109095110	1	ENSG00000080546	SESN1	109094846	-1	6	ENSG00000183137_ENSG00000080546	264
ENSG00000135587	SMPD2	109440724	1	ENSG00000185250	PPIL6	109441171	-1	6	ENSG00000135587_ENSG00000185250	-447
ENSG00000112367	FIG4	109690609	1	ENSG00000155085	AK9	109691217	-1	6	ENSG00000112367_ENSG00000155085	-608
ENSG00000168438	CDC40	110180141	1	ENSG00000112290	WASF1	110180004	-1	6	ENSG00000168438_ENSG00000112290	137
ENSG00000203778	FAM229B	112087591	1	ENSG00000074935	TUBE1	112087529	-1	6	ENSG00000203778_ENSG00000074935	62
ENSG00000111817	DSE	116254173	1	ENSG00000187189	TSPYL4	116254075	-1	6	ENSG00000111817_ENSG00000187189	98
ENSG00000135549	PKIB	122471917	1	ENSG00000111897	SERINC1	122471807	-1	6	ENSG00000135549_ENSG00000111897	110
ENSG00000184530	C6orf58	127519455	1	ENSG00000255330		127519001	-1	6	ENSG00000184530_ENSG00000255330	454
ENSG00000184530	C6orf58	127519455	1	ENSG00000214338	SOGA3	127519335	-1	6	ENSG00000184530_ENSG00000214338	120
ENSG00000164484	TMEM200A	130366017	1	ENSG00000164483	SAMD3	130365425	-1	6	ENSG00000164484_ENSG00000164483	592
ENSG00000154269	ENPP3	131628442	1	ENSG00000112282	MED23	131628242	-1	6	ENSG00000154269_ENSG00000112282	200
ENSG00000009844	VTA1	142147162	1	ENSG00000135577	NMBR	142147122	-1	6	ENSG00000009844_ENSG00000135577	40
ENSG00000034693	PEX3	143450805	1	ENSG00000189007	ADAT2	143450695	-1	6	ENSG00000034693_ENSG00000189007	110
ENSG00000120265	PCMT1	149749443	1	ENSG00000120253	NUP43	149749665	-1	6	ENSG00000120265_ENSG00000120253	-222
ENSG00000146476	ARMT1	151452258	1	ENSG00000155906	RMND1	151452158	-1	6	ENSG00000146476_ENSG00000155906	100
ENSG00000272047	GTF2H5	158168350	1	ENSG00000122335	SERAC1	158168280	-1	6	ENSG00000272047_ENSG00000122335	70
ENSG00000120437	ACAT2	159762045	1	ENSG00000291237	SOD2	159762529	-1	6	ENSG00000120437_ENSG00000291237	-484
ENSG00000112110	MRPL18	159789812	1	ENSG00000120438	TCP1	159789703	-1	6	ENSG00000112110_ENSG00000120438	109
ENSG00000112530	PACRG	162727132	1	ENSG00000185345	PRKN	162727775	-1	6	ENSG00000112530_ENSG00000185345	-643
ENSG00000185127	C6orf120	169702126	1	ENSG00000285733		169702047	-1	6	ENSG00000185127_ENSG00000285733	79
ENSG00000185127	C6orf120	169702126	1	ENSG00000184465	WDR27	169702067	-1	6	ENSG00000185127_ENSG00000184465	59
ENSG00000130023	ERMARD	169751622	1	ENSG00000184786	DYNLT2	169751587	-1	6	ENSG00000130023_ENSG00000184786	35
ENSG00000112592	TBP	170554302	1	ENSG00000008018	PSMB1	170553307	-1	6	ENSG00000112592_ENSG00000008018	995
ENSG00000164818	DNAAF5	726699	1	ENSG00000188191	PRKAR1B	727650	-1	7	ENSG00000164818_ENSG00000188191	-951
ENSG00000106268	NUDT1	2242226	1	ENSG00000286192		2242215	-1	7	ENSG00000106268_ENSG00000286192	11
ENSG00000106268	NUDT1	2242226	1	ENSG00000122687	MRM2	2242205	-1	7	ENSG00000106268_ENSG00000122687	21
ENSG00000106263	EIF3B	2354086	1	ENSG00000106266	SNX8	2354318	-1	7	ENSG00000106263_ENSG00000106266	-232
ENSG00000106305	AIMP2	6009255	1	ENSG00000122512	PMS2	6009130	-1	7	ENSG00000106305_ENSG00000122512	125
ENSG00000136261	BZW2	16646131	1	ENSG00000106524	ANKMY2	16645817	-1	7	ENSG00000136261_ENSG00000106524	314
ENSG00000122565	CBX3	26201162	1	ENSG00000122566	HNRNPA2B1	26201529	-1	7	ENSG00000122565_ENSG00000122566	-367
ENSG00000106086	PLEKHA8	30027404	1	ENSG00000106080	FKBP14	30026702	-1	7	ENSG00000106086_ENSG00000106080	702
ENSG00000105778	AVL9	32495426	1	ENSG00000106355	LSM5	32495283	-1	7	ENSG00000105778_ENSG00000106355	143
ENSG00000122507	BBS9	33109557	1	ENSG00000164610	RP9	33109405	-1	7	ENSG00000122507_ENSG00000164610	152
ENSG00000011426	ANLN	36389821	1	ENSG00000164542	MATCAP2	36390125	-1	7	ENSG00000011426_ENSG00000164542	-304
ENSG00000175600	SUGCT	40135005	1	ENSG00000168303	MPLKIP	40134622	-1	7	ENSG00000175600_ENSG00000168303	383
ENSG00000106591	MRPL32	42932376	1	ENSG00000256646		42932214	-1	7	ENSG00000106591_ENSG00000256646	162
ENSG00000106591	MRPL32	42932376	1	ENSG00000106588	PSMA2	42932185	-1	7	ENSG00000106591_ENSG00000106588	191
ENSG00000078967	UBE2D4	43926436	1	ENSG00000106608	URGCP	43926411	-1	7	ENSG00000078967_ENSG00000106608	25
ENSG00000146731	CCT6A	56051685	1	ENSG00000146733	PSPH	56051604	-1	7	ENSG00000146731_ENSG00000146733	81
ENSG00000198874	TYW1	66995173	1	ENSG00000126524	SBDS	66995693	-1	7	ENSG00000198874_ENSG00000126524	-520
ENSG00000077800	FKBP6	73328161	1	ENSG00000146755	TRIM50	73328082	-1	7	ENSG00000077800_ENSG00000146755	79
ENSG00000071462	BUD23	73683025	1	ENSG00000176410	DNAJC30	73683453	-1	7	ENSG00000071462_ENSG00000176410	-428
ENSG00000146701	MDH2	76048051	1	ENSG00000127952	STYXL1	76048004	-1	7	ENSG00000146701_ENSG00000127952	47
ENSG00000006576	PHTF2	77798773	1	ENSG00000135211	TMEM60	77798434	-1	7	ENSG00000006576_ENSG00000135211	339
ENSG00000006634	DBF4	87876216	1	ENSG00000075303	SLC25A40	87876360	-1	7	ENSG00000006634_ENSG00000075303	-144
ENSG00000001629	ANKIB1	92245974	1	ENSG00000289027		92245924	-1	7	ENSG00000001629_ENSG00000289027	50
ENSG00000001629	ANKIB1	92245974	1	ENSG00000285953		92245943	-1	7	ENSG00000001629_ENSG00000285953	31
ENSG00000001629	ANKIB1	92245974	1	ENSG00000001631	KRIT1	92246166	-1	7	ENSG00000001629_ENSG00000001631	-192
ENSG00000127993	RBM48	92528773	1	ENSG00000127980	PEX1	92528520	-1	7	ENSG00000127993_ENSG00000127980	253
ENSG00000242265	PEG10	94656325	1	ENSG00000127990	SGCE	94656572	-1	7	ENSG00000242265_ENSG00000127990	-247
ENSG00000164713	BRI3	98252379	1	ENSG00000205356	TECPR1	98252232	-1	7	ENSG00000164713_ENSG00000205356	147
ENSG00000106245	BUD31	99408641	1	ENSG00000106244	PDAP1	99408597	-1	7	ENSG00000106245_ENSG00000106244	44
ENSG00000196652	ZKSCAN5	99504662	1	ENSG00000160908	ZNF394	99504857	-1	7	ENSG00000196652_ENSG00000160908	-195
ENSG00000197343	ZNF655	99558406	1	ENSG00000221909	FAM200A	99558536	-1	7	ENSG00000197343_ENSG00000221909	-130
ENSG00000272647		99558695	1	ENSG00000221909	FAM200A	99558536	-1	7	ENSG00000272647_ENSG00000221909	159
ENSG00000221838	AP4M1	100101549	1	ENSG00000166508	MCM7	100101940	-1	7	ENSG00000221838_ENSG00000166508	-391
ENSG00000166997	CNPY4	100119634	1	ENSG00000106290	TAF6	100119841	-1	7	ENSG00000166997_ENSG00000106290	-207
ENSG00000066923	STAG3	100177563	1	ENSG00000213420	GPC2	100177381	-1	7	ENSG00000066923_ENSG00000213420	182
ENSG00000146834	MEPCE	100428322	1	ENSG00000078487	ZCWPW1	100428992	-1	7	ENSG00000146834_ENSG00000078487	-670
ENSG00000146828	SLC12A9	100826820	1	ENSG00000196411	EPHB4	100827523	-1	7	ENSG00000146828_ENSG00000196411	-703
ENSG00000106400	ZNHIT1	101218165	1	ENSG00000106397	PLOD3	101218420	-1	7	ENSG00000106400_ENSG00000106397	-255
ENSG00000161036	LRWD1	102464956	1	ENSG00000160993	ALKBH4	102464863	-1	7	ENSG00000161036_ENSG00000160993	93
ENSG00000170632	ARMC10	103074881	1	ENSG00000161040	FBXL13	103074839	-1	7	ENSG00000170632_ENSG00000161040	42
ENSG00000128536	CDHR3	105876796	1	ENSG00000146776	ATXN7L1	105876599	-1	7	ENSG00000128536_ENSG00000146776	197
ENSG00000105865	DUS4L	107563484	1	ENSG00000164597	COG5	107564261	-1	7	ENSG00000105865_ENSG00000164597	-777
ENSG00000288558	DUS4L-BCAP29	107563971	1	ENSG00000164597	COG5	107564261	-1	7	ENSG00000288558_ENSG00000164597	-290
ENSG00000128590	DNAJB9	108569867	1	ENSG00000135241	PNPLA8	108569666	-1	7	ENSG00000128590_ENSG00000135241	201
ENSG00000128590	DNAJB9	108569867	1	ENSG00000177683	THAP5	108569750	-1	7	ENSG00000128590_ENSG00000177683	117
ENSG00000198839	ZNF277	112206695	1	ENSG00000128512	DOCK4	112206407	-1	7	ENSG00000198839_ENSG00000128512	288
ENSG00000122787	AKR1D1	138002324	1	ENSG00000182158	CREB3L2	138002086	-1	7	ENSG00000122787_ENSG00000182158	238
ENSG00000059377	TBXAS1	139777051	1	ENSG00000064393	HIPK2	139777998	-1	7	ENSG00000059377_ENSG00000064393	-947
ENSG00000146955	RAB19	140404058	1	ENSG00000157800	SLC37A3	140404433	-1	7	ENSG00000146955_ENSG00000157800	-375
ENSG00000197024	ZNF398	149126416	1	ENSG00000204947	ZNF425	149126324	-1	7	ENSG00000197024_ENSG00000204947	92
ENSG00000127399	LRRC61	150323263	1	ENSG00000106526	ACTR3C	150323725	-1	7	ENSG00000127399_ENSG00000106526	-462
ENSG00000002933	TMEM176A	150800403	1	ENSG00000106565	TMEM176B	150801360	-1	7	ENSG00000002933_ENSG00000106565	-957
ENSG00000164889	SLC4A2	151057210	1	ENSG00000164885	CDK5	151057897	-1	7	ENSG00000164889_ENSG00000164885	-687
ENSG00000184863	RBM33	155644451	1	ENSG00000283128		155644406	-1	7	ENSG00000184863_ENSG00000283128	45
ENSG00000198010	DLGAP2	737628	1	ENSG00000104714	ERICH1	738106	-1	8	ENSG00000198010_ENSG00000104714	-478
ENSG00000155975	VPS37A	17246931	1	ENSG00000198791	CNOT7	17246878	-1	8	ENSG00000155975_ENSG00000198791	53
ENSG00000168484	SFTPC	22156913	1	ENSG00000168481	LGI3	22157084	-1	8	ENSG00000168484_ENSG00000168481	-171
ENSG00000184661	CDCA2	25459199	1	ENSG00000104756	KCTD9	25458476	-1	8	ENSG00000184661_ENSG00000104756	723
ENSG00000092964	DPYSL2	26514031	1	ENSG00000240694	PNMA2	26514092	-1	8	ENSG00000092964_ENSG00000240694	-61
ENSG00000120899	PTK2B	27311482	1	ENSG00000104228	TRIM35	27311272	-1	8	ENSG00000120899_ENSG00000104228	210
ENSG00000171320	ESCO2	27771949	1	ENSG00000147419	CCDC25	27772653	-1	8	ENSG00000171320_ENSG00000147419	-704
ENSG00000147421	HMBOX1	28890395	1	ENSG00000104299	INTS9	28890242	-1	8	ENSG00000147421_ENSG00000104299	153
ENSG00000165392	WRN	31033788	1	ENSG00000172733	PURG	31033715	-1	8	ENSG00000165392_ENSG00000172733	73
ENSG00000156735	BAG4	38176533	1	ENSG00000175324	LSM1	38176730	-1	8	ENSG00000156735_ENSG00000175324	-197
ENSG00000168615	ADAM9	38996754	1	ENSG00000169490	TM2D2	38996824	-1	8	ENSG00000168615_ENSG00000169490	-70
ENSG00000176209	SMIM19	42541155	1	ENSG00000168575	SLC20A2	42541926	-1	8	ENSG00000176209_ENSG00000168575	-771
ENSG00000168172	HOOK3	42896946	1	ENSG00000120925	RNF170	42897290	-1	8	ENSG00000168172_ENSG00000120925	-344
ENSG00000104738	MCM4	47960185	1	ENSG00000253729	PRKDC	47960178	-1	8	ENSG00000104738_ENSG00000253729	7
ENSG00000137574	TGS1	55773446	1	ENSG00000167904	TMEM68	55773407	-1	8	ENSG00000137574_ENSG00000167904	39
ENSG00000170791	CHCHD7	56211686	1	ENSG00000181690	PLAG1	56211324	-1	8	ENSG00000170791_ENSG00000181690	362
ENSG00000288602	C8orf44-SGK3	66667596	1	ENSG00000175073	VCPIP1	66667231	-1	8	ENSG00000288602_ENSG00000175073	365
ENSG00000221947	XKR9	70669339	1	ENSG00000147592	LACTB2	70669185	-1	8	ENSG00000221947_ENSG00000147592	154
ENSG00000175606	TMEM70	73972437	1	ENSG00000154582	ELOC	73972307	-1	8	ENSG00000175606_ENSG00000154582	130
ENSG00000104381	GDAP1	74320613	1	ENSG00000104369	JPH1	74321540	-1	8	ENSG00000104381_ENSG00000104369	-927
ENSG00000164695	CHMP4C	81732448	1	ENSG00000104231	ZFAND1	81732903	-1	8	ENSG00000164695_ENSG00000104231	-455
ENSG00000185015	CA13	85220587	1	ENSG00000176731	RBIS	85220421	-1	8	ENSG00000185015_ENSG00000176731	166
ENSG00000085719	CPNE3	86514435	1	ENSG00000176623	RMDN1	86514357	-1	8	ENSG00000085719_ENSG00000176623	78
ENSG00000123119	NECAB1	90791741	1	ENSG00000180694	TMEM64	90791632	-1	8	ENSG00000123119_ENSG00000180694	109
ENSG00000156471	PTDSS1	96261902	1	ENSG00000156469	MTERF3	96261610	-1	8	ENSG00000156471_ENSG00000156469	292
ENSG00000104356	POP1	98117293	1	ENSG00000132541	RIDA	98117171	-1	8	ENSG00000104356_ENSG00000132541	122
ENSG00000164934	DCAF13	103414714	1	ENSG00000164933	SLC25A32	103415189	-1	8	ENSG00000164934_ENSG00000164933	-475
ENSG00000104412	EMC2	108443601	1	ENSG00000104408	EIF3E	108443496	-1	8	ENSG00000104412_ENSG00000104408	105
ENSG00000120533	ENY2	109334324	1	ENSG00000120526	NUDCD1	109334121	-1	8	ENSG00000120533_ENSG00000120526	203
ENSG00000147679	UTP23	116766505	1	ENSG00000147677	EIF3H	116766925	-1	8	ENSG00000147679_ENSG00000147677	-420
ENSG00000172167	MTBP	120445400	1	ENSG00000172172	MRPL13	120445402	-1	8	ENSG00000172167_ENSG00000172172	-2
ENSG00000156787	TBC1D31	123041968	1	ENSG00000136986	DERL1	123042302	-1	8	ENSG00000156787_ENSG00000136986	-334
ENSG00000156795	NTAQ1	123416726	1	ENSG00000156802	ATAD2	123416350	-1	8	ENSG00000156795_ENSG00000156802	376
ENSG00000147684	NDUFB9	124539101	1	ENSG00000147687	TATDN1	124539458	-1	8	ENSG00000147684_ENSG00000147687	-357
ENSG00000156831	NSMCE2	125091679	1	ENSG00000164961	WASHC5	125091819	-1	8	ENSG00000156831_ENSG00000164961	-140
ENSG00000186583	SPATC1	144012280	1	ENSG00000178685	PARP10	144012772	-1	8	ENSG00000186583_ENSG00000178685	-492
ENSG00000179698	WDR97	144107726	1	ENSG00000179526	SHARPIN	144108124	-1	8	ENSG00000179698_ENSG00000179526	-398
ENSG00000185122	HSF1	144291591	1	ENSG00000261236	BOP1	144291438	-1	8	ENSG00000185122_ENSG00000261236	153
ENSG00000167702	KIFC2	144466043	1	ENSG00000187954	ZFTRAF1	144465667	-1	8	ENSG00000167702_ENSG00000187954	376
ENSG00000160959	LRRC14	144517992	1	ENSG00000160957	RECQL4	144517845	-1	8	ENSG00000160959_ENSG00000160957	147
ENSG00000155876	RRAGA	19049427	1	ENSG00000155875	SAXO1	19049358	-1	9	ENSG00000155876_ENSG00000155875	69
ENSG00000096872	IFT74	26947039	1	ENSG00000137055	PLAA	26947242	-1	9	ENSG00000096872_ENSG00000137055	-203
ENSG00000086061	DNAJA1	33025273	1	ENSG00000137074	APTX	33025130	-1	9	ENSG00000086061_ENSG00000137074	143
ENSG00000086065	CHMP5	33264879	1	ENSG00000107262	BAG1	33264720	-1	9	ENSG00000086065_ENSG00000107262	159
ENSG00000164978	NUDT2	34329506	1	ENSG00000186638	KIF24	34329268	-1	9	ENSG00000164978_ENSG00000186638	238
ENSG00000213930	GALT	34638133	1	ENSG00000147955	SIGMAR1	34637844	-1	9	ENSG00000213930_ENSG00000147955	289
ENSG00000107175	CREB3	35732598	1	ENSG00000137076	TLN1	35732195	-1	9	ENSG00000107175_ENSG00000137076	403
ENSG00000107185	RGP1	35749287	1	ENSG00000070610	GBA2	35749228	-1	9	ENSG00000107185_ENSG00000070610	59
ENSG00000137103	TMEM8B	35814451	1	ENSG00000137133	HINT2	35815354	-1	9	ENSG00000137103_ENSG00000137133	-903
ENSG00000155621	C9orf85	71911510	1	ENSG00000107362	ABHD17B	71911193	-1	9	ENSG00000155621_ENSG00000107362	317
ENSG00000134996	OSTF1	75088514	1	ENSG00000106733	NMRK1	75088217	-1	9	ENSG00000134996_ENSG00000106733	297
ENSG00000178966	RMI1	83980798	1	ENSG00000165119	HNRNPK	83980631	-1	9	ENSG00000178966_ENSG00000165119	167
ENSG00000188312	CENPP	92325953	1	ENSG00000198000	NOL8	92325636	-1	9	ENSG00000188312_ENSG00000198000	317
ENSG00000136937	NCBP1	97633668	1	ENSG00000136925	TSTD2	97633368	-1	9	ENSG00000136937_ENSG00000136925	300
ENSG00000106803	SEC61B	99222064	1	ENSG00000119523	ALG2	99221942	-1	9	ENSG00000106803_ENSG00000119523	122
ENSG00000119509	INVS	100099243	1	ENSG00000023318	ERP44	100099052	-1	9	ENSG00000119509_ENSG00000023318	191
ENSG00000136870	ZNF189	101398851	1	ENSG00000136897	MRPL50	101398618	-1	9	ENSG00000136870_ENSG00000136897	233
ENSG00000155827	RNF20	101533853	1	ENSG00000165152	PGAP4	101533537	-1	9	ENSG00000155827_ENSG00000165152	316
ENSG00000119328	ABITRAM	108934400	1	ENSG00000070061	ELP1	108934328	-1	9	ENSG00000119328_ENSG00000070061	72
ENSG00000157654	PALM2AKAP2	109498325	1	ENSG00000070159	PTPN3	109498313	-1	9	ENSG00000157654_ENSG00000070159	12
ENSG00000136868	SLC31A1	113221544	1	ENSG00000119321	FKBP15	113221458	-1	9	ENSG00000136868_ENSG00000119321	86
ENSG00000136875	PRPF4	113275642	1	ENSG00000176386	CDC26	113275572	-1	9	ENSG00000136875_ENSG00000176386	70
ENSG00000157653	C9orf43	113410054	1	ENSG00000148229	POLE3	113410675	-1	9	ENSG00000157653_ENSG00000148229	-621
ENSG00000119397	CNTRL	121074660	1	ENSG00000106804	C5	121075195	-1	9	ENSG00000119397_ENSG00000106804	-535
ENSG00000185681	MORN5	122159908	1	ENSG00000119421	NDUFA8	122159779	-1	9	ENSG00000185681_ENSG00000119421	129
ENSG00000148187	MRRF	122264603	1	ENSG00000119446	RBM18	122264840	-1	9	ENSG00000148187_ENSG00000119446	-237
ENSG00000136950	ARPC5L	124862130	1	ENSG00000136942	RPL35	124861981	-1	9	ENSG00000136950_ENSG00000136942	149
ENSG00000148356	LRSAM1	127451489	1	ENSG00000197958	RPL12	127451406	-1	9	ENSG00000148356_ENSG00000197958	83
ENSG00000136854	STXBP1	127579370	1	ENSG00000136830	NIBAN2	127578989	-1	9	ENSG00000136854_ENSG00000136830	381
ENSG00000148339	SLC25A25	128068201	1	ENSG00000171169	NAIF1	128068206	-1	9	ENSG00000148339_ENSG00000171169	-5
ENSG00000175854	SWI5	128275379	1	ENSG00000167110	GOLGA2	128276026	-1	9	ENSG00000175854_ENSG00000167110	-647
ENSG00000167113	COQ4	128322544	1	ENSG00000167112	TRUB2	128322447	-1	9	ENSG00000167113_ENSG00000167112	97
ENSG00000136802	LRRC8A	128882133	1	ENSG00000286112	KYAT1	128881931	-1	9	ENSG00000136802_ENSG00000286112	202
ENSG00000136802	LRRC8A	128882133	1	ENSG00000171097	KYAT1	128882494	-1	9	ENSG00000136802_ENSG00000171097	-361
ENSG00000095319	NUP188	128947699	1	ENSG00000175283	DOLK	128947603	-1	9	ENSG00000095319_ENSG00000175283	96
ENSG00000119383	PTPA	129110950	1	ENSG00000095321	CRAT	129111189	-1	9	ENSG00000119383_ENSG00000095321	-239
ENSG00000125484	GTF3C4	132670035	1	ENSG00000125485	DDX31	132670401	-1	9	ENSG00000125484_ENSG00000125485	-366
ENSG00000165698	SPACA9	132878027	1	ENSG00000165695	AK8	132878777	-1	9	ENSG00000165698_ENSG00000165695	-750
ENSG00000148303	RPL7A	133348218	1	ENSG00000148297	MED22	133348131	-1	9	ENSG00000148303_ENSG00000148297	87
ENSG00000148291	SURF2	133356550	1	ENSG00000148290	SURF1	133356676	-1	9	ENSG00000148291_ENSG00000148290	-126
ENSG00000198870	STKLD1	133376366	1	ENSG00000148248	SURF4	133376166	-1	9	ENSG00000198870_ENSG00000148248	200
ENSG00000165688	PMPCA	136410630	1	ENSG00000165689	ENTR1	136410614	-1	9	ENSG00000165688_ENSG00000165689	16
ENSG00000176919	C8G	136945185	1	ENSG00000159069	FBXW5	136944738	-1	9	ENSG00000176919_ENSG00000159069	447
ENSG00000176101	SSNA1	137188660	1	ENSG00000176248	ANAPC2	137188560	-1	9	ENSG00000176101_ENSG00000176248	100
ENSG00000188566	NDOR1	137205685	1	ENSG00000187713	TMEM203	137205648	-1	9	ENSG00000188566_ENSG00000187713	37
ENSG00000188747	NOXA1	137423350	1	ENSG00000187609	EXD3	137423211	-1	9	ENSG00000188747_ENSG00000187609	139
ENSG00000198727	CYTB	14747	1	ENSG00000198695	ND6	14673	-1	MT	ENSG00000198727_ENSG00000198695	74
ENSG00000101846	STS	7147237	1	ENSG00000130021	PUDP	7148158	-1	X	ENSG00000101846_ENSG00000130021	-921
ENSG00000146950	SHROOM2	9786429	1	ENSG00000101850	GPR143	9786297	-1	X	ENSG00000146950_ENSG00000101850	132
ENSG00000046651	OFD1	13734743	1	ENSG00000196459	TRAPPC2	13734635	-1	X	ENSG00000046651_ENSG00000196459	108
ENSG00000130150	MOSPD2	14873421	1	ENSG00000181544	FANCB	14873255	-1	X	ENSG00000130150_ENSG00000181544	166
ENSG00000165182	CXorf58	23908006	1	ENSG00000184831	APOO	23907938	-1	X	ENSG00000165182_ENSG00000184831	68
ENSG00000182872	RBM10	47145221	1	ENSG00000147123	NDUFB11	47145466	-1	X	ENSG00000182872_ENSG00000147123	-245
ENSG00000171489	SPACA5	48004336	1	ENSG00000147118	ZNF182	48003989	-1	X	ENSG00000171489_ENSG00000147118	347
ENSG00000049769	PPP1R3F	49269793	1	ENSG00000290184		49270477	-1	X	ENSG00000049769_ENSG00000290184	-684
ENSG00000158423	RIBC1	53422690	1	ENSG00000072501	SMC1A	53422728	-1	X	ENSG00000158423_ENSG00000072501	-38
ENSG00000102053	ZC3H12B	65034788	1	ENSG00000126970	ZC4H2	65034713	-1	X	ENSG00000102053_ENSG00000126970	75
ENSG00000090889	KIF4A	70290104	1	ENSG00000120509	PDZD11	70290514	-1	X	ENSG00000090889_ENSG00000120509	-410
ENSG00000147140	NONO	71254814	1	ENSG00000147130	ZMYM3	71255146	-1	X	ENSG00000147140_ENSG00000147130	-332
ENSG00000094841	UPRT	75156388	1	ENSG00000131269	ABCB7	75156732	-1	X	ENSG00000094841_ENSG00000131269	-344
ENSG00000131174	COX7B	77899440	1	ENSG00000102158	MAGT1	77899271	-1	X	ENSG00000131174_ENSG00000102158	169
ENSG00000131171	SH3BGRL	81202102	1	ENSG00000198157	HMGN5	81201913	-1	X	ENSG00000131171_ENSG00000198157	189
ENSG00000147180	ZNF711	85243991	1	ENSG00000184788	SATL1	85243911	-1	X	ENSG00000147180_ENSG00000184788	80
ENSG00000179083	FAM133A	93674013	1	ENSG00000186310	NAP1L3	93673578	-1	X	ENSG00000179083_ENSG00000186310	435
ENSG00000241343	RPL36A	101390824	1	ENSG00000010671	BTK	101390796	-1	X	ENSG00000241343_ENSG00000010671	28
ENSG00000257529	RPL36A-HNRNPH2	101391011	1	ENSG00000010671	BTK	101390796	-1	X	ENSG00000257529_ENSG00000010671	215
ENSG00000126945	HNRNPH2	101408222	1	ENSG00000102393	GLA	101408012	-1	X	ENSG00000126945_ENSG00000102393	210
ENSG00000080572	DNAAF6	107206611	1	ENSG00000198088	NUP62CL	107206433	-1	X	ENSG00000080572_ENSG00000198088	178
ENSG00000101844	ATG4A	108091668	1	ENSG00000101843	PSMD10	108091549	-1	X	ENSG00000101844_ENSG00000101843	119
ENSG00000188153	COL4A5	108439838	1	ENSG00000197565	COL4A6	108439497	-1	X	ENSG00000188153_ENSG00000197565	341
ENSG00000187823	RTL4	112083016	1	ENSG00000072315	TRPC5	112082776	-1	X	ENSG00000187823_ENSG00000072315	240
ENSG00000125356	NDUFA1	119871832	1	ENSG00000125352	RNF113A	119871733	-1	X	ENSG00000125356_ENSG00000125352	99
ENSG00000282933		119942834	1	ENSG00000101882	NKAP	119943751	-1	X	ENSG00000282933_ENSG00000101882	-917
ENSG00000156500	PABIR3	134796395	1	ENSG00000156504	PABIR2	134797232	-1	X	ENSG00000156500_ENSG00000156504	-837
ENSG00000173275	ZNF449	135344796	1	ENSG00000186376	ZNF75D	135344109	-1	X	ENSG00000173275_ENSG00000186376	687
ENSG00000198689	SLC9A6	135973841	1	ENSG00000169446	MMGT1	135974029	-1	X	ENSG00000198689_ENSG00000169446	-188
ENSG00000197620	EOLA1	149540355	1	ENSG00000241489		149540926	-1	X	ENSG00000197620_ENSG00000241489	-571
ENSG00000183305	MAGEA2B	152714586	1	ENSG00000268902	CSAG2	152714549	-1	X	ENSG00000183305_ENSG00000268902	37
ENSG00000213401	MAGEA12	152733757	1	ENSG00000198930	CSAG1	152733735	-1	X	ENSG00000213401_ENSG00000198930	22
ENSG00000268916	CSAG3	152753921	1	ENSG00000268606	MAGEA2	152753884	-1	X	ENSG00000268916_ENSG00000268606	37
ENSG00000147383	NSDHL	152830967	1	ENSG00000147400	CETN2	152830757	-1	X	ENSG00000147383_ENSG00000147400	210
ENSG00000182492	BGN	153494980	1	ENSG00000213397	HAUS7	153495516	-1	X	ENSG00000182492_ENSG00000213397	-536
ENSG00000101986	ABCD1	153724856	1	ENSG00000185825	BCAP31	153724565	-1	X	ENSG00000101986_ENSG00000185825	291
ENSG00000180879	SSR4	153793516	1	ENSG00000067829	IDH3G	153794512	-1	X	ENSG00000180879_ENSG00000067829	-996
ENSG00000177854	TMEM187	153972754	1	ENSG00000172534	HCFC1	153971818	-1	X	ENSG00000177854_ENSG00000172534	936
ENSG00000007350	TKTL1	154295795	1	ENSG00000278057	TEX28	154295853	-1	X	ENSG00000007350_ENSG00000278057	-58
ENSG00000102125	TAFAZZIN	154411524	1	ENSG00000013563	DNASE1L1	154412112	-1	X	ENSG00000102125_ENSG00000013563	-588
ENSG00000165775	FUNDC2	155025980	1	ENSG00000185010	F8	155026940	-1	X	ENSG00000165775_ENSG00000185010	-960
ENSG00000185515	BRCC3	155071420	1	ENSG00000182712	CMC4	155071136	-1	X	ENSG00000185515_ENSG00000182712	284

## Sheet: vertebrate_conserved_DPGs
Table S1B List of human vertebrate-conserved DPGs
ID 1	ENTREZ ID 1	Symbol 1	Gene name 1	TSS 1	Strand 1	ID 2	ENTREZ ID 2	Symbol 2	Gene name 2	TSS 2	Strand 2	chr	DPG	Co-expression level	TSS distance	Name
ENSG00000078900	7161	TP73	tumor protein p73(TP73)	3652516	1	ENSG00000116213	49856	WRAP73	WD repeat containing, antisense to TP73(WRAP73)	3652761	-1	1	ENSG00000078900_ENSG00000116213	L	-245	TP73–WRAP73
ENSG00000090273	10726	NUDC	nuclear distribution C, dynein complex regulator(NUDC)	26900238	1	ENSG00000198746	63906	GPATCH3	G-patch domain containing 3(GPATCH3)	26900467	-1	1	ENSG00000090273_ENSG00000198746	M	-229	NUDC–GPATCH3
ENSG00000020129	23154	NCDN	neurochondrin(NCDN)	35557473	1	ENSG00000142687	79932	KIAA0319L	KIAA0319 like(KIAA0319L)	35557950	-1	1	ENSG00000020129_ENSG00000142687	M	-477	NCDN–KIAA0319L
ENSG00000162616	11080	DNAJB4	DnaJ heat shock protein family (Hsp40) member B4(DNAJB4)	77979175	1	ENSG00000162613	8880	FUBP1	far upstream element binding protein 1(FUBP1)	77979110	-1	1	ENSG00000162616_ENSG00000162613	M	65	DNAJB4–FUBP1
ENSG00000122484	79871	RPAP2	RNA polymerase II associated protein 2(RPAP2)	92299059	1	ENSG00000174842	11146	GLMN	glomulin, FKBP associated protein(GLMN)	92298987	-1	1	ENSG00000122484_ENSG00000174842	M	72	RPAP2–GLMN
ENSG00000122435	54482	TRMT13	tRNA methyltransferase 13 homolog(TRMT13)	100133150	1	ENSG00000156876	163786	SASS6	SAS-6 centriolar assembly protein(SASS6)	100132955	-1	1	ENSG00000122435_ENSG00000156876	H	195	TRMT13–SASS6
ENSG00000064703	11218	DDX20	DEAD-box helicase 20(DDX20)	111754832	1	ENSG00000197852	55924	INKA2	inka box actin regulator 2(INKA2)	111755824	-1	1	ENSG00000064703_ENSG00000197852	M	-992	DDX20–INKA2
ENSG00000162736	23385	NCSTN	nicastrin(NCSTN)	160343294	1	ENSG00000122218	1314	COPA	COPI coat complex subunit alpha(COPA)	160343566	-1	1	ENSG00000162736_ENSG00000122218	H	-272	NCSTN–COPA
ENSG00000117475	8548	BLZF1	basic leucine zipper nuclear factor 1(BLZF1)	169367970	1	ENSG00000143156	29922	NME7	NME/NM23 family member 7(NME7)	169367948	-1	1	ENSG00000117475_ENSG00000143156	H	22	BLZF1–NME7
ENSG00000143476	51514	DTL	denticleless E3 ubiquitin protein ligase homolog(DTL)	212035553	1	ENSG00000143493	25896	INTS7	integrator complex subunit 7(INTS7)	212035557	-1	1	ENSG00000143476_ENSG00000143493	M	-4	DTL–INTS7
ENSG00000162814	128153	SPATA17	spermatogenesis associated 17(SPATA17)	217631324	1	ENSG00000092978	55105	GPATCH2	G-patch domain containing 2(GPATCH2)	217631090	-1	1	ENSG00000162814_ENSG00000092978	M	234	SPATA17–GPATCH2
ENSG00000054282	10806	SDCCAG8	SHH signaling and ciliogenesis regulator SDCCAG8(SDCCAG8)	243256034	1	ENSG00000143702	9859	CEP170	centrosomal protein 170(CEP170)	243255348	-1	1	ENSG00000054282_ENSG00000143702	H	686	SDCCAG8–CEP170
ENSG00000138286	317662	FAM149B1	family with sequence similarity 149 member B1(FAM149B1)	73168119	1	ENSG00000122882	11319	ECD	ecdysoneless cell cycle regulator(ECD)	73169055	-1	10	ENSG00000138286_ENSG00000122882	M	-936	FAM149B1–ECD
ENSG00000171307	84287	ZDHHC16	zinc finger DHHC-type palmitoyltransferase 16(ZDHHC16)	97446170	1	ENSG00000171311	51013	EXOSC1	exosome component 1(EXOSC1)	97446017	-1	10	ENSG00000171307_ENSG00000171311	H	153	ZDHHC16–EXOSC1
ENSG00000151532	143187	VTI1A	vesicle transport through interaction with t-SNAREs 1A(VTI1A)	112446998	1	ENSG00000023041	64429	ZDHHC6	zinc finger DHHC-type palmitoyltransferase 6(ZDHHC6)	112447572	-1	10	ENSG00000151532_ENSG00000023041	H	-574	VTI1A–ZDHHC6
ENSG00000196865	374354	NHLRC2	NHL repeat containing 2(NHLRC2)	113854661	1	ENSG00000198924	9937	DCLRE1A	DNA cross-link repair 1A(DCLRE1A)	113854383	-1	10	ENSG00000196865_ENSG00000198924	M	278	NHLRC2–DCLRE1A
ENSG00000107651	11196	SEC23IP	SEC23 interacting protein(SEC23IP)	119892707	1	ENSG00000197771	79892	MCMBP	minichromosome maintenance complex binding protein(MCMBP)	119892556	-1	10	ENSG00000107651_ENSG00000197771	H	151	SEC23IP–MCMBP
ENSG00000196177	36	ACADSB	acyl-CoA dehydrogenase short/branched chain(ACADSB)	123008979	1	ENSG00000095574	64376	IKZF5	IKAROS family zinc finger 5(IKZF5)	123008812	-1	10	ENSG00000196177_ENSG00000095574	M	167	ACADSB–IKZF5
ENSG00000107949	56647	BCCIP	BRCA2 and CDKN1A interacting protein(BCCIP)	125823546	1	ENSG00000188690	7390	UROS	uroporphyrinogen III synthase(UROS)	125823258	-1	10	ENSG00000107949_ENSG00000188690	M	288	BCCIP–UROS
ENSG00000110435	8050	PDHX	pyruvate dehydrogenase complex component X(PDHX)	34915829	1	ENSG00000149089	51074	APIP	APAF1 interacting protein(APIP)	34916379	-1	11	ENSG00000110435_ENSG00000149089	M	-550	PDHX–APIP
ENSG00000025434	10062	NR1H3	nuclear receptor subfamily 1 group H member 3(NR1H3)	47248300	1	ENSG00000134575	53	ACP2	acid phosphatase 2, lysosomal(ACP2)	47248906	-1	11	ENSG00000025434_ENSG00000134575	L	-606	NR1H3–ACP2
ENSG00000213619	4722	NDUFS3	NADH:ubiquinone oxidoreductase core subunit S3(NDUFS3)	47565336	1	ENSG00000149187	10658	CELF1	CUGBP Elav-like family member 1(CELF1)	47565569	-1	11	ENSG00000213619_ENSG00000149187	H	-233	NDUFS3–CELF1
ENSG00000132740	3508	IGHMBP2	immunoglobulin mu DNA binding protein 2(IGHMBP2)	68903863	1	ENSG00000197345	219927	MRPL21	mitochondrial ribosomal protein L21(MRPL21)	68903835	-1	11	ENSG00000132740_ENSG00000197345	L	28	IGHMBP2–MRPL21
ENSG00000166037	9702	CEP57	centrosomal protein 57(CEP57)	95789965	1	ENSG00000077458	143684	FAM76B	family with sequence similarity 76 member B(FAM76B)	95790409	-1	11	ENSG00000166037_ENSG00000077458	H	-444	CEP57–FAM76B
ENSG00000095139	372	ARCN1	archain 1(ARCN1)	118572390	1	ENSG00000118096	56912	IFT46	intraflagellar transport 46(IFT46)	118572970	-1	11	ENSG00000095139_ENSG00000118096	M	-580	ARCN1–IFT46
ENSG00000078246	7289	TULP3	TUB like protein 3(TULP3)	2877223	1	ENSG00000111206	2305	FOXM1	forkhead box M1(FOXM1)	2877174	-1	12	ENSG00000078246_ENSG00000111206	L	49	TULP3–FOXM1
ENSG00000111790	26127	FGFR1OP2	FGFR1 oncogene partner 2(FGFR1OP2)	26938470	1	ENSG00000064102	55726	INTS13	integrator complex subunit 13(INTS13)	26938326	-1	12	ENSG00000111790_ENSG00000064102	M	144	FGFR1OP2–INTS13
ENSG00000111490	23329	TBC1D30	TBC1 domain family member 30(TBC1D30)	64759484	1	ENSG00000135677	2799	GNS	glucosamine (N-acetyl)-6-sulfatase(GNS)	64759431	-1	12	ENSG00000111490_ENSG00000135677	M	53	TBC1D30–GNS
ENSG00000288591	23329	0	TBC1 domain family member 30(TBC1D30)	64759496	1	ENSG00000135677	2799	GNS	glucosamine (N-acetyl)-6-sulfatase(GNS)	64759431	-1	12	ENSG00000288591_ENSG00000135677	#N/A	65	0–GNS
ENSG00000111727	29915	HCFC2	host cell factor C2(HCFC2)	104064531	1	ENSG00000120820	83468	GLT8D2	glycosyltransferase 8 domain containing 2(GLT8D2)	104064183	-1	12	ENSG00000111727_ENSG00000120820	M	348	HCFC2–GLT8D2
ENSG00000170633	80196	RNF34	ring finger protein 34(RNF34)	121400083	1	ENSG00000089053	51433	ANAPC5	anaphase promoting complex subunit 5(ANAPC5)	121399896	-1	12	ENSG00000170633_ENSG00000089053	H	187	RNF34–ANAPC5
ENSG00000188811	387921	NHLRC3	NHL repeat containing 3(NHLRC3)	39038306	1	ENSG00000120685	80209	PROSER1	proline and serine rich 1(PROSER1)	39038089	-1	13	ENSG00000188811_ENSG00000120685	H	217	NHLRC3–PROSER1
ENSG00000120688	11193	WBP4	WW domain binding protein 4(WBP4)	41061509	1	ENSG00000120690	1997	ELF1	E74 like ETS transcription factor 1(ELF1)	41061440	-1	13	ENSG00000120688_ENSG00000120690	H	69	WBP4–ELF1
ENSG00000139842	8451	CUL4A	cullin 4A(CUL4A)	113208193	1	ENSG00000126226	55795	PCID2	PCI domain containing 2(PCID2)	113208715	-1	13	ENSG00000139842_ENSG00000126226	H	-522	CUL4A–PCID2
ENSG00000050130	51528	JKAMP	JNK1/MAPK8 associated membrane protein(JKAMP)	59484443	1	ENSG00000126790	112849	L3HYPDH	trans-L-3-hydroxyproline dehydratase(L3HYPDH)	59484408	-1	14	ENSG00000050130_ENSG00000126790	L	35	JKAMP–L3HYPDH
ENSG00000100577	2954	GSTZ1	glutathione S-transferase zeta 1(GSTZ1)	77320996	1	ENSG00000009830	29954	POMT2	protein O-mannosyltransferase 2(POMT2)	77320883	-1	14	ENSG00000100577_ENSG00000009830	L	113	GSTZ1–POMT2
ENSG00000100591	10598	AHSA1	activator of HSP90 ATPase activity 1(AHSA1)	77457870	1	ENSG00000151445	63894	VIPAS39	VPS33B interacting protein, apical-basolateral polarity regulator, spe-39 homolog(VIPAS39)	77457952	-1	14	ENSG00000100591_ENSG00000151445	M	-82	AHSA1–VIPAS39
ENSG00000100744	51527	GSKIP	GSK3B interacting protein(GSKIP)	96363452	1	ENSG00000066739	55102	ATG2B	autophagy related 2B(ATG2B)	96363341	-1	14	ENSG00000100744_ENSG00000066739	M	111	GSKIP–ATG2B
ENSG00000100711	79038	ZFYVE21	zinc finger FYVE-type containing 21(ZFYVE21)	103715730	1	ENSG00000126215	7517	XRCC3	X-ray repair cross complementing 3(XRCC3)	103715504	-1	14	ENSG00000100711_ENSG00000126215	L	226	ZFYVE21–XRCC3
ENSG00000166140	84936	ZFYVE19	zinc finger FYVE-type containing 19(ZFYVE19)	40807086	1	ENSG00000104129	55192	DNAJC17	DnaJ heat shock protein family (Hsp40) member C17(DNAJC17)	40807478	-1	15	ENSG00000166140_ENSG00000104129	M	-392	ZFYVE19–DNAJC17
ENSG00000137815	23168	RTF1	RTF1 homolog, Paf1/RNA polymerase II complex component(RTF1)	41408408	1	ENSG00000137806	51103	NDUFAF1	NADH:ubiquinone oxidoreductase complex assembly factor 1(NDUFAF1)	41409403	-1	15	ENSG00000137815_ENSG00000137806	M	-995	RTF1–NDUFAF1
ENSG00000087263	55239	OGFOD1	2-oxoglutarate and iron dependent oxygenase domain containing 1(OGFOD1)	56451521	1	ENSG00000167005	11051	NUDT21	nudix hydrolase 21(NUDT21)	56452199	-1	16	ENSG00000087263_ENSG00000167005	H	-678	OGFOD1–NUDT21
ENSG00000154099	123872	DNAAF1	dynein axonemal assembly factor 1(DNAAF1)	84145287	1	ENSG00000103160	83693	HSDL1	hydroxysteroid dehydrogenase like 1(HSDL1)	84145192	-1	16	ENSG00000154099_ENSG00000103160	M	95	DNAAF1–HSDL1
ENSG00000176994	140775	SMCR8	SMCR8-C9orf72 complex subunit(SMCR8)	18315293	1	ENSG00000177302	7156	TOP3A	DNA topoisomerase III alpha(TOP3A)	18315007	-1	17	ENSG00000176994_ENSG00000177302	H	286	SMCR8–TOP3A
ENSG00000132591	26284	ERAL1	Era like 12S mitochondrial rRNA chaperone 1(ERAL1)	28855010	1	ENSG00000173065	55731	FAM222B	family with sequence similarity 222 member B(FAM222B)	28855232	-1	17	ENSG00000132591_ENSG00000173065	H	-222	ERAL1–FAM222B
ENSG00000109066	54868	TMEM104	transmembrane protein 104(TMEM104)	74776499	1	ENSG00000109065	26151	NAT9	N-acetyltransferase 9 (putative)(NAT9)	74776367	-1	17	ENSG00000109066_ENSG00000109065	M	132	TMEM104–NAT9
ENSG00000125445	51081	MRPS7	mitochondrial ribosomal protein S7(MRPS7)	75261674	1	ENSG00000125447	23163	GGA3	golgi associated, gamma adaptin ear containing, ARF binding protein 3(GGA3)	75262363	-1	17	ENSG00000125445_ENSG00000125447	M	-689	MRPS7–GGA3
ENSG00000161526	29115	SAP30BP	SAP30 binding protein(SAP30BP)	75667251	1	ENSG00000108469	9400	RECQL5	RecQ like helicase 5(RECQL5)	75667189	-1	17	ENSG00000161526_ENSG00000108469	H	62	SAP30BP–RECQL5
ENSG00000181038	124512	METTL23	methyltransferase like 23(METTL23)	76726830	1	ENSG00000070495	23210	JMJD6	jumonji domain containing 6, arginine demethylase and lysine hydroxylase(JMJD6)	76726799	-1	17	ENSG00000181038_ENSG00000070495	L	31	METTL23–JMJD6
ENSG00000101654	8731	RNMT	RNA guanine-7 methyltransferase(RNMT)	13726660	1	ENSG00000177150	125228	FAM210A	family with sequence similarity 210 member A(FAM210A)	13726663	-1	18	ENSG00000101654_ENSG00000177150	H	-3	RNMT–FAM210A
ENSG00000134444	57614	RELCH	RAB11 binding and LisH domain, coiled-coil and HEAT repeat containing(RELCH)	62187255	1	ENSG00000197563	23556	PIGN	phosphatidylinositol glycan anchor biosynthesis class N(PIGN)	62187118	-1	18	ENSG00000134444_ENSG00000197563	H	137	RELCH–PIGN
ENSG00000131944	91442	FAAP24	FA core complex associated protein 24(FAAP24)	32972209	1	ENSG00000121289	84902	CEP89	centrosomal protein 89(CEP89)	32971991	-1	19	ENSG00000131944_ENSG00000121289	L	218	FAAP24–CEP89
ENSG00000173960	165324	UBXN2A	UBX domain protein 2A(UBXN2A)	23927285	1	ENSG00000119778	54454	ATAD2B	ATPase family AAA domain containing 2B(ATAD2B)	23927123	-1	2	ENSG00000173960_ENSG00000119778	H	162	UBXN2A–ATAD2B
ENSG00000003509	55471	NDUFAF7	NADH:ubiquinone oxidoreductase complex assembly factor 7(NDUFAF7)	37231631	1	ENSG00000115816	10153	CEBPZ	CCAAT enhancer binding protein zeta(CEBPZ)	37231596	-1	2	ENSG00000003509_ENSG00000115816	M	35	NDUFAF7–CEBPZ
ENSG00000170634	98	ACYP2	acylphosphatase 2(ACYP2)	53970838	1	ENSG00000068878	23198	PSME4	proteasome activator subunit 4(PSME4)	53970993	-1	2	ENSG00000170634_ENSG00000068878	L	-155	ACYP2–PSME4
ENSG00000173163	150684	COMMD1	copper metabolism domain containing 1(COMMD1)	61888724	1	ENSG00000115484	10575	CCT4	chaperonin containing TCP1 subunit 4(CCT4)	61888671	-1	2	ENSG00000173163_ENSG00000115484	M	53	COMMD1–CCT4
ENSG00000132300	55037	PTCD3	pentatricopeptide repeat domain 3(PTCD3)	86106223	1	ENSG00000068654	25885	POLR1A	RNA polymerase I subunit A(POLR1A)	86106155	-1	2	ENSG00000132300_ENSG00000068654	H	68	PTCD3–POLR1A
ENSG00000185414	51263	MRPL30	mitochondrial ribosomal protein L30(MRPL30)	99181152	1	ENSG00000158411	129531	MITD1	microtubule interacting and trafficking domain containing 1(MITD1)	99181058	-1	2	ENSG00000185414_ENSG00000158411	M	94	MRPL30–MITD1
ENSG00000155368	1622	DBI	diazepam binding inhibitor, acyl-CoA binding protein(DBI)	119366924	1	ENSG00000186132	130355	C2orf76	chromosome 2 open reading frame 76(C2orf76)	119366834	-1	2	ENSG00000155368_ENSG00000186132	M	90	DBI–C2orf76
ENSG00000118246	22868	FASTKD2	FAST kinase domains 2(FASTKD2)	206765357	1	ENSG00000138400	130752	MDH1B	malate dehydrogenase 1B(MDH1B)	206765328	-1	2	ENSG00000118246_ENSG00000138400	L	29	FASTKD2–MDH1B
ENSG00000115020	200576	PIKFYVE	phosphoinositide kinase, FYVE-type zinc finger containing(PIKFYVE)	208266255	1	ENSG00000138413	3417	IDH1	isocitrate dehydrogenase (NADP(+)) 1(IDH1)	208266074	-1	2	ENSG00000115020_ENSG00000138413	M	181	PIKFYVE–IDH1
ENSG00000101193	54994	GID8	GID complex subunit 8 homolog(GID8)	62938147	1	ENSG00000101191	11083	DIDO1	death inducer-obliterator 1(DIDO1)	62937952	-1	20	ENSG00000101193_ENSG00000101191	H	195	GID8–DIDO1
ENSG00000093009	8318	CDC45	cell division cycle 45(CDC45)	19479457	1	ENSG00000070010	7353	UFD1	ubiquitin recognition factor in ER associated degradation 1(UFD1)	19479202	-1	22	ENSG00000093009_ENSG00000070010	M	255	CDC45–UFD1
ENSG00000128408	26150	RIBC2	RIB43A domain with coiled-coils 2(RIBC2)	45413693	1	ENSG00000077935	27127	SMC1B	structural maintenance of chromosomes 1B(SMC1B)	45413619	-1	22	ENSG00000128408_ENSG00000077935	L	74	RIBC2–SMC1B
ENSG00000144566	5868	RAB5A	RAB5A, member RAS oncogene family(RAB5A)	19947097	1	ENSG00000163576	151651	EFHB	EF-hand domain family member B(EFHB)	19947025	-1	3	ENSG00000144566_ENSG00000163576	L	72	RAB5A–EFHB
ENSG00000138459	55032	SLC35A5	solute carrier family 35 member A5(SLC35A5)	112561709	1	ENSG00000144848	64422	ATG3	autophagy related 3(ATG3)	112562046	-1	3	ENSG00000138459_ENSG00000144848	H	-337	SLC35A5–ATG3
ENSG00000163389	56983	POGLUT1	protein O-glucosyltransferase 1(POGLUT1)	119468963	1	ENSG00000176142	55254	TMEM39A	transmembrane protein 39A(TMEM39A)	119468830	-1	3	ENSG00000163389_ENSG00000176142	M	133	POGLUT1–TMEM39A
ENSG00000163840	151636	DTX3L	deltex E3 ubiquitin ligase 3L(DTX3L)	122564338	1	ENSG00000138496	83666	PARP9	poly(ADP-ribose) polymerase family member 9(PARP9)	122564577	-1	3	ENSG00000163840_ENSG00000138496	H	-239	DTX3L–PARP9
ENSG00000132394	60678	EEFSEC	eukaryotic elongation factor, selenocysteine-tRNA specific(EEFSEC)	128153481	1	ENSG00000175792	8607	RUVBL1	RuvB like AAA ATPase 1(RUVBL1)	128153914	-1	3	ENSG00000132394_ENSG00000175792	H	-433	EEFSEC–RUVBL1
ENSG00000136521	4711	NDUFB5	NADH:ubiquinone oxidoreductase subunit B5(NDUFB5)	179604690	1	ENSG00000136522	57129	MRPL47	mitochondrial ribosomal protein L47(MRPL47)	179604649	-1	3	ENSG00000136521_ENSG00000136522	H	41	NDUFB5–MRPL47
ENSG00000168826	166793	ZBTB49	zinc finger and BTB domain containing 49(ZBTB49)	4290251	1	ENSG00000145220	55646	LYAR	Ly1 antibody reactive(LYAR)	4290154	-1	4	ENSG00000168826_ENSG00000145220	M	97	ZBTB49–LYAR
ENSG00000038210	55300	PI4K2B	phosphatidylinositol 4-kinase type 2 beta(PI4K2B)	25160663	1	ENSG00000109618	51091	SEPSECS	Sep (O-phosphoserine) tRNA:Sec (selenocysteine) tRNA synthase(SEPSECS)	25160550	-1	4	ENSG00000038210_ENSG00000109618	H	113	PI4K2B–SEPSECS
ENSG00000121897	11019	LIAS	lipoic acid synthetase(LIAS)	39459004	1	ENSG00000163682	6133	RPL9	ribosomal protein L9(RPL9)	39458931	-1	4	ENSG00000121897_ENSG00000163682	L	73	LIAS–RPL9
ENSG00000128050	10606	PAICS	phosphoribosylaminoimidazole carboxylase and phosphoribosylaminoimidazolesuccinocarboxamide synthase(PAICS)	56435741	1	ENSG00000128059	5471	PPAT	phosphoribosyl pyrophosphate amidotransferase(PPAT)	56435615	-1	4	ENSG00000128050_ENSG00000128059	M	126	PAICS–PPAT
ENSG00000138823	4547	MTTP	microsomal triglyceride transfer protein(MTTP)	99564081	1	ENSG00000145331	93587	TRMT10A	tRNA methyltransferase 10A(TRMT10A)	99564039	-1	4	ENSG00000138823_ENSG00000145331	M	42	MTTP–TRMT10A
ENSG00000109466	11275	KLHL2	kelch like family member 2(KLHL2)	165207561	1	ENSG00000170088	201931	TMEM192	transmembrane protein 192(TMEM192)	165208549	-1	4	ENSG00000109466_ENSG00000170088	L	-988	KLHL2–TMEM192
ENSG00000109572	1182	CLCN3	chloride voltage-gated channel 3(CLCN3)	169612633	1	ENSG00000137601	4750	NEK1	NIMA related kinase 1(NEK1)	169612632	-1	4	ENSG00000109572_ENSG00000137601	H	1	CLCN3–NEK1
ENSG00000168538	60684	TRAPPC11	trafficking protein particle complex subunit 11(TRAPPC11)	183659267	1	ENSG00000182552	201965	RWDD4	RWD domain containing 4(RWDD4)	183659203	-1	4	ENSG00000168538_ENSG00000182552	M	64	TRAPPC11–RWDD4
ENSG00000145545	6715	SRD5A1	steroid 5 alpha-reductase 1(SRD5A1)	6633427	1	ENSG00000037474	54888	NSUN2	NOP2/Sun RNA methyltransferase 2(NSUN2)	6633291	-1	5	ENSG00000145545_ENSG00000037474	L	136	SRD5A1–NSUN2
ENSG00000145604	6502	SKP2	S-phase kinase associated protein 2(SKP2)	36151989	1	ENSG00000164187	92255	LMBRD2	LMBR1 domain containing 2(LMBRD2)	36151887	-1	5	ENSG00000145604_ENSG00000164187	M	102	SKP2–LMBRD2
ENSG00000123213	57486	NLN	neurolysin(NLN)	65722205	1	ENSG00000197860	54557	SGTB	small glutamine rich tetratricopeptide repeat co-chaperone beta(SGTB)	65723035	-1	5	ENSG00000123213_ENSG00000197860	M	-830	NLN–SGTB
ENSG00000164338	84135	UTP15	UTP15 small subunit processome component(UTP15)	73565443	1	ENSG00000164331	57763	ANKRA2	ankyrin repeat family A member 2(ANKRA2)	73565667	-1	5	ENSG00000164338_ENSG00000164331	M	-224	UTP15–ANKRA2
ENSG00000112984	10112	KIF20A	kinesin family member 20A(KIF20A)	138178719	1	ENSG00000112983	10902	BRD8	bromodomain containing 8(BRD8)	138178953	-1	5	ENSG00000112984_ENSG00000112983	L	-234	KIF20A–BRD8
ENSG00000171453	9533	POLR1C	RNA polymerase I and III subunit C(POLR1C)	43509702	1	ENSG00000204052	221424	LRRC73	leucine rich repeat containing 73(LRRC73)	43510346	-1	6	ENSG00000171453_ENSG00000204052	M	-644	POLR1C–LRRC73
ENSG00000135336	23595	ORC3	origin recognition complex subunit 3(ORC3)	87590067	1	ENSG00000146282	57038	RARS2	arginyl-tRNA synthetase 2, mitochondrial(RARS2)	87590028	-1	6	ENSG00000135336_ENSG00000146282	H	39	ORC3–RARS2
ENSG00000006576	57157	PHTF2	putative homeodomain transcription factor 2(PHTF2)	77798773	1	ENSG00000135211	85025	TMEM60	transmembrane protein 60(TMEM60)	77798434	-1	7	ENSG00000006576_ENSG00000135211	M	339	PHTF2–TMEM60
ENSG00000001629	54467	ANKIB1	ankyrin repeat and IBR domain containing 1(ANKIB1)	92245974	1	ENSG00000001631	889	KRIT1	KRIT1 ankyrin repeat containing(KRIT1)	92246166	-1	7	ENSG00000001629_ENSG00000001631	H	-192	ANKIB1–KRIT1
ENSG00000127993	84060	RBM48	RNA binding motif protein 48(RBM48)	92528773	1	ENSG00000127980	5189	PEX1	peroxisomal biogenesis factor 1(PEX1)	92528520	-1	7	ENSG00000127993_ENSG00000127980	M	253	RBM48–PEX1
ENSG00000198839	11179	ZNF277	zinc finger protein 277(ZNF277)	112206695	1	ENSG00000128512	9732	DOCK4	dedicator of cytokinesis 4(DOCK4)	112206407	-1	7	ENSG00000198839_ENSG00000128512	M	288	ZNF277–DOCK4
ENSG00000288602	100533105	C8orf44-SGK3	C8orf44-SGK3 readthrough(C8orf44-SGK3)	66667596	1	ENSG00000175073	80124	VCPIP1	valosin containing protein interacting protein 1(VCPIP1)	66667231	-1	8	ENSG00000288602_ENSG00000175073	#N/A	365	C8orf44-SGK3–VCPIP1
ENSG00000104381	54332	GDAP1	ganglioside induced differentiation associated protein 1(GDAP1)	74320613	1	ENSG00000104369	56704	JPH1	junctophilin 1(JPH1)	74321540	-1	8	ENSG00000104381_ENSG00000104369	H	-927	GDAP1–JPH1
ENSG00000156831	286053	NSMCE2	NSE2 (MMS21) homolog, SMC5-SMC6 complex SUMO ligase(NSMCE2)	125091679	1	ENSG00000164961	9897	WASHC5	WASH complex subunit 5(WASHC5)	125091819	-1	8	ENSG00000156831_ENSG00000164961	M	-140	NSMCE2–WASHC5
ENSG00000096872	80173	IFT74	intraflagellar transport 74(IFT74)	26947039	1	ENSG00000137055	9373	PLAA	phospholipase A2 activating protein(PLAA)	26947242	-1	9	ENSG00000096872_ENSG00000137055	M	-203	IFT74–PLAA
ENSG00000213930	2592	GALT	galactose-1-phosphate uridylyltransferase(GALT)	34638133	1	ENSG00000147955	10280	SIGMAR1	sigma non-opioid intracellular receptor 1(SIGMAR1)	34637844	-1	9	ENSG00000213930_ENSG00000147955	M	289	GALT–SIGMAR1
ENSG00000130150	158747	MOSPD2	motile sperm domain containing 2(MOSPD2)	14873421	1	ENSG00000181544	2187	FANCB	FA complementation group B(FANCB)	14873255	-1	X	ENSG00000130150_ENSG00000181544	L	166	MOSPD2–FANCB
ENSG00000162409	5563	PRKAA2	protein kinase AMP-activated catalytic subunit alpha 2(PRKAA2)	56645314	1	ENSG00000162407	8613	PLPP3	phospholipid phosphatase 3(PLPP3)	56645301	-1	1	ENSG00000162409_ENSG00000162407	L	13	PRKAA2–PLPP3
ENSG00000198160	57708	MIER1	MIER1 transcriptional regulator(MIER1)	66924895	1	ENSG00000152763	79819	DNAI4	dynein axonemal intermediate chain 4(DNAI4)	66924856	-1	1	ENSG00000198160_ENSG00000152763	L	39	MIER1–DNAI4
ENSG00000116754	9295	SRSF11	serine and arginine rich splicing factor 11(SRSF11)	70205682	1	ENSG00000066557	55631	LRRC40	leucine rich repeat containing 40(LRRC40)	70205579	-1	1	ENSG00000116754_ENSG00000066557	M	103	SRSF11–LRRC40
ENSG00000065183	10885	WDR3	WD repeat domain 3(WDR3)	117929720	1	ENSG00000196505	54834	GDAP2	ganglioside induced differentiation associated protein 2(GDAP2)	117929621	-1	1	ENSG00000065183_ENSG00000196505	H	99	WDR3–GDAP2
ENSG00000083535	10464	PIBF1	progesterone immunomodulatory binding factor 1(PIBF1)	72782133	1	ENSG00000083520	22894	DIS3	DIS3 homolog, exosome endoribonuclease and 3'-5' exoribonuclease(DIS3)	72782096	-1	13	ENSG00000083535_ENSG00000083520	H	37	PIBF1–DIS3
ENSG00000158435	55571	CNOT11	CCR4-NOT transcription complex subunit 11(CNOT11)	101252886	1	ENSG00000204634	11138	TBC1D8	TBC1 domain family member 8(TBC1D8)	101252866	-1	2	ENSG00000158435_ENSG00000204634	M	20	CNOT11–TBC1D8
