# Supplementary material for: Lineage-associated Human Divergently-paired Genes Exhibit Structural and Regulatory Characteristics
Source: Genomics Proteomics Bioinformatics. 2025 Jun 26;23(4):qzaf058. doi: 10.1093/gpbjnl/qzaf058 (PMC12672016; doi:10.1093/gpbjnl/qzaf058)
Supplement: qzaf058_Supplementary_Data [file qzaf058_supplementary_data.zip › TableS4.xlsx]

## Sheet: protein-protein interactions
Table S4 Lists of DPGs involved in protein–protein, protein–DNA, and protein–ion interactions
Table S4A Lists of DPGs involved in protein–protein interactions
Node1	Node2	Node1 string id	Node2 string id	Neighborhood on chromosome	Gene fusion	Phylogenetic cooccurrence	Homology	Coexpression	Experimentally determined interaction	Database annotated	Automated textmining	Combined score
AHSA1	DNAJB4	9606.ENSP00000216479	9606.ENSP00000359799	0	0	0	0	0.47	0.494	0	0.402	0.825
APIP	PDHX	9606.ENSP00000379133	9606.ENSP00000227868	0	0	0	0	0.201	0	0	0.718	0.766
ARCN1	COPA	9606.ENSP00000264028	9606.ENSP00000357048	0	0	0	0	0.684	0.991	0.72	0.827	0.999
ASUN	INTS7	9606.ENSP00000261191	9606.ENSP00000355961	0	0	0	0	0.089	0.735	0.8	0.698	0.983
ATAD2B	PLAA	9606.ENSP00000238789	9606.ENSP00000380460	0	0	0	0	0.089	0.594	0	0.261	0.703
ATAD2B	UFD1L	9606.ENSP00000238789	9606.ENSP00000263202	0	0	0	0	0.192	0.697	0	0.334	0.822
ATG2B	ATG3	9606.ENSP00000353010	9606.ENSP00000283290	0	0	0	0	0.062	0	0	0.759	0.764
ATG2B	GSKIP	9606.ENSP00000353010	9606.ENSP00000451188	0	0	0	0	0	0	0	0.738	0.738
BCCIP	LYAR	9606.ENSP00000357748	9606.ENSP00000345917	0	0	0	0	0.845	0	0	0.489	0.917
BCCIP	POLR1C	9606.ENSP00000357748	9606.ENSP00000361465	0	0	0	0	0.666	0.454	0	0	0.81
BCCIP	UROS	9606.ENSP00000357748	9606.ENSP00000357787	0	0	0	0	0	0	0	0.909	0.909
BRD8	RUVBL1	9606.ENSP00000254900	9606.ENSP00000318297	0	0	0	0	0.083	0.728	0.9	0.396	0.982
C19orf40	DCLRE1A	9606.ENSP00000466121	9606.ENSP00000355185	0	0	0	0	0.097	0	0.6	0.608	0.846
C19orf40	FANCB	9606.ENSP00000466121	9606.ENSP00000381378	0	0	0	0	0	0.27	0.9	0.855	0.988
C19orf40	TOP3A	9606.ENSP00000466121	9606.ENSP00000442336	0	0	0	0	0.062	0	0.9	0.565	0.955
CCT4	RUVBL1	9606.ENSP00000377958	9606.ENSP00000318297	0	0	0	0	0.706	0.133	0	0.205	0.78
CCT4	NUDC	9606.ENSP00000377958	9606.ENSP00000319664	0	0	0	0	0.746	0	0	0.043	0.746
CCT4	RPL9	9606.ENSP00000377958	9606.ENSP00000400467	0	0	0.384	0	0.941	0	0	0.077	0.964
CDC45	ORC3	9606.ENSP00000405726	9606.ENSP00000257789	0	0	0	0	0.463	0.742	0.6	0.768	0.985
CDC45	UFD1L	9606.ENSP00000405726	9606.ENSP00000263202	0	0	0	0	0.078	0.145	0	0.719	0.759
CDC45	FOXM1	9606.ENSP00000405726	9606.ENSP00000342307	0	0	0	0	0.796	0	0	0.338	0.859
CDC45	MCMBP	9606.ENSP00000405726	9606.ENSP00000353098	0	0	0	0	0.251	0.144	0	0.726	0.809
CDC45	DTL	9606.ENSP00000405726	9606.ENSP00000355958	0	0	0	0	0.891	0	0	0.287	0.919
CDC45	KIF20A	9606.ENSP00000405726	9606.ENSP00000378356	0	0	0	0	0.808	0	0	0.302	0.861
CEBPZ	UTP15	9606.ENSP00000234170	9606.ENSP00000296792	0	0	0	0	0.501	0.059	0	0.449	0.718
CEBPZ	WDR3	9606.ENSP00000234170	9606.ENSP00000308179	0	0	0	0	0.862	0	0	0.148	0.877
CEBPZ	POLR1A	9606.ENSP00000234170	9606.ENSP00000263857	0	0	0	0	0.853	0.389	0	0	0.906
COMMD1	CUL4A	9606.ENSP00000308236	9606.ENSP00000364589	0	0	0	0	0.062	0.27	0.6	0.049	0.704
COMMD1	GLMN	9606.ENSP00000308236	9606.ENSP00000359385	0	0	0	0	0.042	0	0.72	0	0.72
COPA	GGA3	9606.ENSP00000357048	9606.ENSP00000438085	0	0	0	0	0.068	0	0.9	0	0.902
CUL4A	SKP2	9606.ENSP00000364589	9606.ENSP00000274255	0	0	0	0	0.049	0.297	0	0.742	0.812
CUL4A	RUVBL1	9606.ENSP00000364589	9606.ENSP00000318297	0	0	0	0	0.079	0.212	0.9	0.103	0.926
CUL4A	DTL	9606.ENSP00000364589	9606.ENSP00000355958	0	0	0	0	0.062	0.929	0.9	0.925	0.999
CUL4A	GLMN	9606.ENSP00000364589	9606.ENSP00000359385	0	0	0	0	0.079	0.416	0.72	0.324	0.884
CUL4A	PCID2	9606.ENSP00000364589	9606.ENSP00000479494	0	0	0	0	0.255	0	0	0.617	0.702
DCLRE1A	NHLRC2	9606.ENSP00000355185	9606.ENSP00000358307	0	0	0	0	0.062	0	0	0.705	0.711
DCLRE1A	FANCB	9606.ENSP00000355185	9606.ENSP00000381378	0	0	0	0	0.076	0	0.6	0.398	0.758
DIS3	EXOSC1	9606.ENSP00000366997	9606.ENSP00000359939	0	0	0	0	0.065	0.995	0.9	0.922	0.999
DOCK4	MRPS7	9606.ENSP00000404179	9606.ENSP00000245539	0.078	0	0	0	0.54	0.689	0	0.153	0.873
DOCK4	RPL9	9606.ENSP00000404179	9606.ENSP00000400467	0.074	0	0	0	0.652	0.771	0	0.256	0.937
DTL	SKP2	9606.ENSP00000355958	9606.ENSP00000274255	0	0	0	0	0.298	0	0	0.684	0.768
DTL	FOXM1	9606.ENSP00000355958	9606.ENSP00000342307	0	0	0	0	0.795	0	0	0.142	0.816
DTL	GLMN	9606.ENSP00000355958	9606.ENSP00000359385	0	0	0	0	0.088	0.131	0.72	0	0.758
DTL	KIF20A	9606.ENSP00000355958	9606.ENSP00000378356	0	0	0	0	0.808	0	0	0.125	0.825
DTX3L	PARP9	9606.ENSP00000296161	9606.ENSP00000353512	0	0	0	0	0.91	0.846	0	0.969	0.999
EEFSEC	SEPSECS	9606.ENSP00000254730	9606.ENSP00000371535	0	0	0	0	0.062	0	0	0.861	0.864
ERAL1	MRPS7	9606.ENSP00000254928	9606.ENSP00000245539	0	0	0	0	0.064	0.056	0.8	0.536	0.907
ERAL1	PTCD3	9606.ENSP00000254928	9606.ENSP00000254630	0	0	0	0	0.073	0	0.8	0.607	0.92
EXOSC1	UTP15	9606.ENSP00000359939	9606.ENSP00000296792	0	0	0	0	0.195	0.559	0	0.278	0.721
EXOSC1	LYAR	9606.ENSP00000359939	9606.ENSP00000345917	0	0	0	0	0.826	0	0	0	0.826
FANCB	TOP3A	9606.ENSP00000381378	9606.ENSP00000442336	0	0	0	0	0.062	0	0.9	0.294	0.928
FOXM1	SKP2	9606.ENSP00000342307	9606.ENSP00000274255	0	0	0	0	0.181	0.056	0	0.662	0.716
FOXM1	KIF20A	9606.ENSP00000342307	9606.ENSP00000378356	0	0	0	0	0.845	0.058	0	0.519	0.923
GGA3	RAB5A	9606.ENSP00000438085	9606.ENSP00000273047	0	0	0	0	0	0.056	0.6	0.403	0.755
GLMN	KLHL2	9606.ENSP00000359385	9606.ENSP00000424198	0	0	0	0	0	0	0.72	0	0.72
GPATCH2	SPATA17	9606.ENSP00000355902	9606.ENSP00000355900	0	0	0	0	0.077	0	0	0.714	0.725
IFT46	IFT74	9606.ENSP00000264020	9606.ENSP00000404122	0	0	0	0	0.535	0.709	0.8	0.93	0.997
INTS7	RPAP2	9606.ENSP00000355961	9606.ENSP00000476948	0	0	0	0	0.066	0.209	0.6	0.587	0.861
LYAR	WDR3	9606.ENSP00000345917	9606.ENSP00000308179	0	0	0	0	0.817	0	0	0	0.817
LYAR	RPL9	9606.ENSP00000345917	9606.ENSP00000400467	0	0	0	0	0.09	0.8	0	0	0.81
MCMBP	ORC3	9606.ENSP00000353098	9606.ENSP00000257789	0	0	0	0	0.485	0.535	0	0	0.75
MRPL21	MRPS7	9606.ENSP00000354580	9606.ENSP00000245539	0.045	0	0	0	0.654	0.921	0	0.297	0.979
MRPL21	PTCD3	9606.ENSP00000354580	9606.ENSP00000254630	0	0	0	0	0.044	0.823	0	0.322	0.875
MRPL21	MRPL30	9606.ENSP00000354580	9606.ENSP00000338057	0	0	0	0	0.169	0.821	0.8	0.507	0.983
MRPL21	RPL9	9606.ENSP00000354580	9606.ENSP00000400467	0.111	0	0	0	0.643	0.739	0	0.478	0.951
MRPL21	MRPL47	9606.ENSP00000354580	9606.ENSP00000417602	0	0	0	0	0.657	0.988	0.8	0.321	0.999
MRPL30	MRPS7	9606.ENSP00000338057	9606.ENSP00000245539	0	0	0	0	0.103	0.829	0	0.481	0.913
MRPL30	PTCD3	9606.ENSP00000338057	9606.ENSP00000254630	0	0	0	0	0.081	0.821	0	0	0.828
MRPL30	MRPL47	9606.ENSP00000338057	9606.ENSP00000417602	0	0	0	0	0.187	0.946	0.8	0	0.99
MRPL47	MRPS7	9606.ENSP00000417602	9606.ENSP00000245539	0	0	0	0	0.424	0.953	0	0.654	0.99
MRPL47	PTCD3	9606.ENSP00000417602	9606.ENSP00000254630	0	0	0	0	0.079	0.823	0	0.415	0.896
MRPL47	NDUFB5	9606.ENSP00000417602	9606.ENSP00000259037	0	0	0	0	0.835	0	0	0	0.835
MRPS7	POLR1C	9606.ENSP00000245539	9606.ENSP00000361465	0.167	0	0	0	0.517	0.333	0	0.223	0.763
MRPS7	UTP15	9606.ENSP00000245539	9606.ENSP00000296792	0	0	0	0	0.186	0.726	0	0.189	0.803
MRPS7	WDR3	9606.ENSP00000245539	9606.ENSP00000308179	0	0	0	0	0.233	0.726	0	0.437	0.871
MRPS7	RPL9	9606.ENSP00000245539	9606.ENSP00000400467	0.219	0	0	0	0.654	0.777	0	0.424	0.96
MRPS7	PTCD3	9606.ENSP00000245539	9606.ENSP00000254630	0	0	0	0	0.074	0.823	0.8	0.512	0.981
NDUFAF1	NDUFAF7	9606.ENSP00000260361	9606.ENSP00000002125	0	0	0	0	0.103	0	0.6	0.675	0.873
NDUFAF1	NDUFB5	9606.ENSP00000260361	9606.ENSP00000259037	0	0	0	0	0.142	0.48	0.9	0.491	0.974
NDUFAF1	NDUFS3	9606.ENSP00000260361	9606.ENSP00000263774	0	0	0	0	0.099	0.992	0.9	0.609	0.999
NDUFAF7	NDUFB5	9606.ENSP00000002125	9606.ENSP00000259037	0	0	0	0	0.066	0	0.6	0.277	0.706
NDUFAF7	NDUFS3	9606.ENSP00000002125	9606.ENSP00000263774	0.222	0	0.216	0	0.086	0.069	0.6	0.531	0.88
NDUFB5	NDUFS3	9606.ENSP00000259037	9606.ENSP00000263774	0	0	0	0	0.852	0.981	0.9	0.606	0.999
NHLRC2	VTI1A	9606.ENSP00000358307	9606.ENSP00000376792	0	0	0	0	0	0	0	0.703	0.703
NHLRC2	ZDHHC6	9606.ENSP00000358307	9606.ENSP00000358413	0	0	0	0	0.052	0	0	0.748	0.75
NSMCE2	TOP3A	9606.ENSP00000287437	9606.ENSP00000442336	0	0	0	0	0.067	0.058	0	0.81	0.819
NSUN2	POLR1A	9606.ENSP00000264670	9606.ENSP00000263857	0.047	0	0	0	0.812	0.385	0	0.067	0.883
NSUN2	RNMT	9606.ENSP00000264670	9606.ENSP00000372804	0	0	0	0	0.064	0	0	0.776	0.782
NSUN2	WDR3	9606.ENSP00000264670	9606.ENSP00000308179	0	0	0	0	0.833	0	0	0.058	0.836
NSUN2	TRMT10A	9606.ENSP00000264670	9606.ENSP00000273962	0	0	0	0	0.185	0	0	0.855	0.876
NUDC	RUVBL1	9606.ENSP00000319664	9606.ENSP00000318297	0	0	0	0	0.723	0	0	0.302	0.799
NUDC	PAICS	9606.ENSP00000319664	9606.ENSP00000382595	0	0	0	0	0.371	0	0	0.579	0.724
NUDT21	SRSF11	9606.ENSP00000300291	9606.ENSP00000359988	0	0	0	0	0.165	0	0.6	0.183	0.703
PAICS	PPAT	9606.ENSP00000382595	9606.ENSP00000264220	0.295	0	0.236	0	0.776	0.158	0	0.98	0.997
PI4K2B	PIKFYVE	9606.ENSP00000264864	9606.ENSP00000264380	0	0	0	0	0.11	0	0.9	0.522	0.953
PIKFYVE	RAB5A	9606.ENSP00000264380	9606.ENSP00000273047	0	0	0	0	0.062	0.07	0	0.701	0.716
PLAA	UFD1L	9606.ENSP00000380460	9606.ENSP00000263202	0	0	0	0	0.083	0.734	0	0.908	0.975
PLAA	UBXN2A	9606.ENSP00000380460	9606.ENSP00000312107	0	0	0	0	0.092	0.634	0	0.462	0.805
POLR1A	RPL9	9606.ENSP00000263857	9606.ENSP00000400467	0.167	0	0	0	0.358	0.438	0	0.222	0.734
POLR1A	UTP15	9606.ENSP00000263857	9606.ENSP00000296792	0	0	0	0	0.748	0.057	0	0.067	0.759
POLR1A	WDR3	9606.ENSP00000263857	9606.ENSP00000308179	0	0	0	0	0.883	0	0	0.355	0.921
POLR1A	POLR1C	9606.ENSP00000263857	9606.ENSP00000361465	0.111	0	0	0	0.509	0.99	0.9	0.79	0.999
POLR1C	UTP15	9606.ENSP00000361465	9606.ENSP00000296792	0	0	0	0	0.808	0	0	0	0.808
POLR1C	RPL9	9606.ENSP00000361465	9606.ENSP00000400467	0.219	0	0	0	0.638	0.347	0	0.297	0.853
PSME4	TP73	9606.ENSP00000384211	9606.ENSP00000367545	0	0	0	0	0	0	0.9	0	0.9
RARS2	TRAPPC11	9606.ENSP00000358549	9606.ENSP00000335371	0	0	0	0	0	0.788	0	0	0.788
RECQL5	TOP3A	9606.ENSP00000317636	9606.ENSP00000442336	0.042	0	0	0	0.066	0.518	0	0.813	0.908
RPAP2	RUVBL1	9606.ENSP00000476948	9606.ENSP00000318297	0	0	0	0	0	0	0	0.737	0.737
RPAP2	RTF1	9606.ENSP00000476948	9606.ENSP00000374280	0	0	0	0	0.092	0.056	0	0.785	0.8
SKP2	UFD1L	9606.ENSP00000274255	9606.ENSP00000263202	0	0	0	0	0.064	0.27	0.8	0.231	0.88
TOP3A	XRCC3	9606.ENSP00000442336	9606.ENSP00000451974	0.049	0	0	0	0.082	0.227	0.6	0.722	0.911
UFD1L	VCPIP1	9606.ENSP00000263202	9606.ENSP00000309031	0	0	0	0	0	0.544	0	0.519	0.771
UTP15	WDR3	9606.ENSP00000296792	9606.ENSP00000308179	0	0	0.379	0.568	0.889	0.854	0.6	0.808	0.996

## Sheet: protein-DNA binding
Table S4B Lists of DPGs involved in protein–DNA interactions
ID	Gene name	Species	BIOCARTA	GOTERM_BP_DIRECT	GOTERM_CC_DIRECT	GOTERM_MF_DIRECT	INTERPRO	KEGG_PATHWAY	OMIM_DISEASE	PIR_SUPERFAMILY	SMART	UP_KW_BIOLOGICAL_PROCESS	UP_KW_CELLULAR_COMPONENT	UP_KW_DISEASE	UP_KW_DOMAIN	UP_KW_LIGAND	UP_KW_MOLECULAR_FUNCTION	UP_KW_PTM	UP_SEQ_FEATURE
ENSG00000288602	C8orf44-SGK3 readthrough(C8orf44-SGK3)	Homo sapiens		GO:0001558~regulation of cell growth,GO:0006468~protein phosphorylation,GO:0018105~peptidyl-serine phosphorylation,GO:0030334~regulation of cell migration,GO:0035556~intracellular signal transduction,GO:0042127~regulation of cell proliferation,GO:0051090~regulation of sequence-specific DNA binding transcription factor activity,GO:2001240~negative regulation of extrinsic apoptotic signaling pathwa…	GO:0005654~nucleoplasm,GO:0005769~early endosome,GO:0005829~cytosol,GO:0043231~intracellular membrane-bounded organelle,GO:0055037~recycling endosome,	GO:0004672~protein kinase activity,GO:0004674~protein serine/threonine kinase activity,GO:0004712~protein serine/threonine/tyrosine kinase activity,GO:0005246~calcium channel regulator activity,GO:0005515~protein binding,GO:0005524~ATP binding,GO:0015459~potassium channel regulator activity,GO:0017080~sodium channel regulator activity,GO:0017081~chloride channel regulator activity,GO:0035091~phos…	IPR000719:Protein kinase, catalytic domain,IPR000961:AGC-kinase, C-terminal,IPR001683:Phox homologous domain,IPR008271:Serine/threonine-protein kinase, active site,IPR011009:Protein kinase-like domain,IPR017441:Protein kinase, ATP binding site,IPR017892:Protein kinase, C-terminal,	hsa04068:FoxO signaling pathway,hsa04151:PI3K-Akt signaling pathway,			SM00133:S_TK_X,SM00220:S_TKc,SM00312:PX,		KW-0967~Endosome,KW-0968~Cytoplasmic vesicle,			KW-0067~ATP-binding,KW-0547~Nucleotide-binding,	KW-0418~Kinase,KW-0723~Serine/threonine-protein kinase,KW-0808~Transferase,	KW-0597~Phosphoprotein,	ACT_SITE:Proton acceptor,COMPBIAS:Basic and acidic residues,DOMAIN:AGC-kinase C-terminal,DOMAIN:PX,DOMAIN:Protein kinase,MOTIF:Nuclear localization signal,MUTAGEN:K->M: Abolishes activity.,MUTAGEN:R->A: Partially localized to the membrane.,MUTAGEN:S->D: Increased activation.,REGION:Disordered,
ENSG00000064703	DEAD-box helicase 20(DDX20)	Homo sapiens	h_etsPathway:METS affect on Macrophage Differentiation,	GO:0000122~negative regulation of transcription from RNA polymerase II promoter,GO:0000244~spliceosomal tri-snRNP complex assembly,GO:0000387~spliceosomal snRNP assembly,GO:0006396~RNA processing,GO:0008285~negative regulation of cell proliferation,GO:0043065~positive regulation of apoptotic process,GO:0048477~oogenesis,GO:0050810~regulation of steroid biosynthetic process,	GO:0005634~nucleus,GO:0005654~nucleoplasm,GO:0005737~cytoplasm,GO:0005829~cytosol,GO:0005856~cytoskeleton,GO:0016020~membrane,GO:0016604~nuclear body,GO:0032797~SMN complex,GO:0034719~SMN-Sm protein complex,GO:0090571~RNA polymerase II transcription repressor complex,GO:0097504~Gemini of coiled bodies,	GO:0003676~nucleic acid binding,GO:0003677~DNA binding,GO:0003723~RNA binding,GO:0003724~RNA helicase activity,GO:0005515~protein binding,GO:0005524~ATP binding,GO:0016887~ATPase activity,GO:0019904~protein domain specific binding,GO:0030674~protein binding, bridging,GO:0042826~histone deacetylase binding,	IPR000629:RNA helicase, ATP-dependent, DEAD-box, conserved site,IPR001650:Helicase, C-terminal,IPR011545:DNA/RNA helicase, DEAD/DEAH box type, N-terminal,IPR014001:Helicase, superfamily 1/2, ATP-binding domain,IPR014014:RNA helicase, DEAD-box type, Q motif,IPR027417:P-loop containing nucleoside triphosphate hydrolase,				SM00487:DEXDc,SM00490:HELICc,	KW-0507~mRNA processing,KW-0508~mRNA splicing,	KW-0539~Nucleus,KW-0963~Cytoplasm,			KW-0067~ATP-binding,KW-0547~Nucleotide-binding,	KW-0238~DNA-binding,KW-0347~Helicase,KW-0378~Hydrolase,KW-0694~RNA-binding,	KW-0597~Phosphoprotein,	COMPBIAS:Polar residues,DOMAIN:DEAD-box RNA helicase Q,DOMAIN:Helicase ATP-binding,DOMAIN:Helicase C-terminal,MOTIF:DEAD box,MOTIF:Q motif,REGION:Disordered,REGION:SMN interacting,
ENSG00000198924	DNA cross-link repair 1A(DCLRE1A)	Homo sapiens		GO:0006303~double-strand break repair via nonhomologous end joining,GO:0007049~cell cycle,GO:0031848~protection from non-homologous end joining at telomere,GO:0036297~interstrand cross-link repair,GO:0051301~cell division,	GO:0001650~fibrillar center,GO:0005654~nucleoplasm,	GO:0003684~damaged DNA binding,GO:0008800~beta-lactamase activity,GO:0035312~5'-3' exodeoxyribonuclease activity,GO:0046872~metal ion binding,	IPR006642:Zinc finger, Rad18-type putative,IPR011084:DNA repair metallo-beta-lactamase,					KW-0131~Cell cycle,KW-0132~Cell division,KW-0227~DNA damage,KW-0234~DNA repair,KW-0498~Mitosis,	KW-0539~Nucleus,		KW-0863~Zinc-finger,	KW-0479~Metal-binding,KW-0862~Zinc,	KW-0378~Hydrolase,	KW-0597~Phosphoprotein,KW-0832~Ubl conjugation,KW-1017~Isopeptide bond,	COMPBIAS:Basic and acidic residues,CROSSLNK:Glycyl lysine isopeptide (Lys-Gly) (interchain with G-Cter in SUMO2),MUTAGEN:D->N: Impaired nuclear focus formation, reduced interaction with PIAS and increased sensitivity to cisplatin.,MUTAGEN:H->A: Impaired nuclear focus formation, reduced interaction with PIAS and increased sensitivity to cisplatin.,REGION:Disordered,REGION:Nuclear focus formation,R…
ENSG00000177302	DNA topoisomerase III alpha(TOP3A)	Homo sapiens		GO:0000724~double-strand break repair via homologous recombination,GO:0006265~DNA topological change,GO:0032042~mitochondrial DNA metabolic process,GO:0051304~chromosome separation,GO:0051321~meiotic cell cycle,GO:0071139~resolution of recombination intermediates,	GO:0005634~nucleus,GO:0005654~nucleoplasm,GO:0005759~mitochondrial matrix,GO:0016605~PML body,GO:0031422~RecQ helicase-Topo III complex,	GO:0003676~nucleic acid binding,GO:0003677~DNA binding,GO:0003697~single-stranded DNA binding,GO:0003916~DNA topoisomerase activity,GO:0003917~DNA topoisomerase type I activity,GO:0005515~protein binding,GO:0008270~zinc ion binding,	IPR000380:DNA topoisomerase, type IA,IPR003601:DNA topoisomerase, type IA, domain 2,IPR003602:DNA topoisomerase, type IA, DNA-binding,IPR006171:Toprim domain,IPR010666:Zinc finger, GRF-type,IPR013497:DNA topoisomerase, type IA, central,IPR013498:DNA topoisomerase, type IA, zn finger,IPR013824:DNA topoisomerase, type IA, central region, subdomain 1,IPR013825:DNA topoisomerase, type IA, central reg…	hsa03440:Homologous recombination,hsa03460:Fanconi anemia pathway,	618097~Microcephaly, growth restriction, and increased sister chromatid exchange 2,618098~Progressive external ophthalmoplegia with mitochondrial DNA deletions, autosomal recessive 5,		SM00436:TOP1Bc,SM00437:TOP1Ac,SM00493:TOPRIM,		KW-0496~Mitochondrion,	KW-0225~Disease variant,KW-0242~Dwarfism,KW-0935~Progressive external ophthalmoplegia,KW-1274~Primary mitochondrial disease,	KW-0677~Repeat,KW-0863~Zinc-finger,	KW-0460~Magnesium,KW-0479~Metal-binding,KW-0862~Zinc,	KW-0238~DNA-binding,KW-0413~Isomerase,KW-0799~Topoisomerase,		ACT_SITE:O-(5'-phospho-DNA)-tyrosine intermediate,COMPBIAS:Basic and acidic residues,COMPBIAS:Polar residues,DOMAIN:DNA topoisomerase type IA central,DOMAIN:Toprim,MUTAGEN:Y->F: Decreased DNA decatenation.,REGION:Disordered,ZN_FING:C4-type,ZN_FING:GRF-type 1,ZN_FING:GRF-type 2,
ENSG00000120690	E74 like ETS transcription factor 1(ELF1)	Homo sapiens		GO:0001817~regulation of cytokine production,GO:0006357~regulation of transcription from RNA polymerase II promoter,GO:0030154~cell differentiation,GO:0045893~positive regulation of transcription, DNA-templated,GO:0045944~positive regulation of transcription from RNA polymerase II promoter,GO:0050860~negative regulation of T cell receptor signaling pathway,GO:0051171~regulation of nitrogen compou…	GO:0000785~chromatin,GO:0005634~nucleus,GO:0005654~nucleoplasm,	GO:0000978~RNA polymerase II core promoter proximal region sequence-specific DNA binding,GO:0000981~RNA polymerase II transcription factor activity, sequence-specific DNA binding,GO:0001228~transcriptional activator activity, RNA polymerase II transcription regulatory region sequence-specific binding,GO:0003700~transcription factor activity, sequence-specific DNA binding,GO:0005515~protein bindin…	IPR000418:Ets domain,IPR022084:Transcription factor Elf, N-terminal,				SM00413:ETS,	KW-0804~Transcription,KW-0805~Transcription regulation,	KW-0539~Nucleus,				KW-0010~Activator,KW-0238~DNA-binding,	KW-0597~Phosphoprotein,	COMPBIAS:Basic and acidic residues,COMPBIAS:Polar residues,DNA_BIND:ETS,DOMAIN:ETS,DOMAIN:Transcription factor Elf N-terminal,REGION:Disordered,
ENSG00000131944	FA core complex associated protein 24(FAAP24)	Homo sapiens		GO:0036297~interstrand cross-link repair,	GO:0000785~chromatin,GO:0005654~nucleoplasm,GO:0043231~intracellular membrane-bounded organelle,GO:0043240~Fanconi anaemia nuclear complex,GO:0071821~FANCM-MHF complex,	GO:0003677~DNA binding,GO:0003682~chromatin binding,GO:0005515~protein binding,	IPR010994:RuvA domain 2-like,IPR026985:Fanconi anemia-associated protein of 24kDa,	hsa03460:Fanconi anemia pathway,				KW-0227~DNA damage,KW-0234~DNA repair,	KW-0539~Nucleus,				KW-0238~DNA-binding,		DOMAIN:DisA/LigA helix-hairpin-helix motif,DOMAIN:Fanconi anemia core complex-associated protein 24 pseudonuclease,REGION:RuvA domain 2-like,
ENSG00000095574	IKAROS family zinc finger 5(IKZF5)	Homo sapiens		GO:0000122~negative regulation of transcription from RNA polymerase II promoter,GO:0006357~regulation of transcription from RNA polymerase II promoter,	GO:0005634~nucleus,GO:0032991~macromolecular complex,	GO:0000977~RNA polymerase II regulatory region sequence-specific DNA binding,GO:0000978~RNA polymerase II core promoter proximal region sequence-specific DNA binding,GO:0001227~transcriptional repressor activity, RNA polymerase II transcription regulatory region sequence-specific binding,GO:0003682~chromatin binding,GO:0003700~transcription factor activity, sequence-specific DNA binding,GO:000551…	IPR013087:Zinc finger C2H2-type/integrase DNA-binding domain,		619130~Thrombocytopenia, autosomal dominant, 7,		SM00355:ZnF_C2H2,	KW-0804~Transcription,KW-0805~Transcription regulation,	KW-0539~Nucleus,	KW-0225~Disease variant,	KW-0677~Repeat,KW-0863~Zinc-finger,	KW-0479~Metal-binding,KW-0862~Zinc,	KW-0238~DNA-binding,KW-0678~Repressor,	KW-0832~Ubl conjugation,KW-1017~Isopeptide bond,	COMPBIAS:Polar residues,CROSSLNK:Glycyl lysine isopeptide (Lys-Gly) (interchain with G-Cter in SUMO2),MUTAGEN:C->R: Decreased protein abundance. Decreased chromatin binding. Decreased localization to the nucleus. Tends to remain in the cytosol.,MUTAGEN:G->E: Decreased protein abundance. Decreased chromatin binding. Decreased localization to the nucleus. Tends to remain in the cytosol.,MUTAGEN:H->…
ENSG00000145220	Ly1 antibody reactive(LYAR)	Homo sapiens		GO:0000122~negative regulation of transcription from RNA polymerase II promoter,GO:0006364~rRNA processing,GO:0045087~innate immune response,GO:0045824~negative regulation of innate immune response,GO:0045943~positive regulation of transcription from RNA polymerase I promoter,GO:0048821~erythrocyte development,GO:0050766~positive regulation of phagocytosis,	GO:0001750~photoreceptor outer segment,GO:0005634~nucleus,GO:0005654~nucleoplasm,GO:0005730~nucleolus,GO:0005737~cytoplasm,	GO:0003677~DNA binding,GO:0003723~RNA binding,GO:0005515~protein binding,GO:0042802~identical protein binding,GO:0046872~metal ion binding,	IPR014898:Zinc finger, C2H2, LYAR-type,					KW-0391~Immunity,KW-0399~Innate immunity,KW-0698~rRNA processing,KW-0804~Transcription,KW-0805~Transcription regulation,	KW-0539~Nucleus,KW-0963~Cytoplasm,KW-0966~Cell projection,		KW-0175~Coiled coil,KW-0677~Repeat,KW-0863~Zinc-finger,	KW-0479~Metal-binding,KW-0862~Zinc,	KW-0238~DNA-binding,KW-0678~Repressor,	KW-0597~Phosphoprotein,KW-0832~Ubl conjugation,KW-1017~Isopeptide bond,	COMPBIAS:Basic and acidic residues,CROSSLNK:Glycyl lysine isopeptide (Lys-Gly) (interchain with G-Cter in SUMO2),DOMAIN:Acetyl-coA carboxylase zinc finger,DOMAIN:Zinc finger C2H2 LYAR-type,MUTAGEN:Missing: Decreases the production of 28S rRNA and the formation of pre-60S particle.,REGION:Disordered,ZN_FING:C2HC LYAR-type 1,ZN_FING:C2HC LYAR-type 2,
ENSG00000126226	PCI domain containing 2(PCID2)	Homo sapiens		GO:0000973~posttranscriptional tethering of RNA polymerase II gene DNA at nuclear periphery,GO:0006368~transcription elongation from RNA polymerase II promoter,GO:0006508~proteolysis,GO:0006888~ER to Golgi vesicle-mediated transport,GO:0007596~blood coagulation,GO:0015031~protein transport,GO:0016973~poly(A)+ mRNA export from nucleus,GO:0030335~positive regulation of cell migration,GO:0031638~zym…	GO:0005576~extracellular region,GO:0005615~extracellular space,GO:0005634~nucleus,GO:0005737~cytoplasm,GO:0005783~endoplasmic reticulum,GO:0005788~endoplasmic reticulum lumen,GO:0005796~Golgi lumen,GO:0005886~plasma membrane,GO:0031233~intrinsic component of external side of plasma membrane,GO:0032991~macromolecular complex,GO:0044615~nuclear pore nuclear basket,GO:0070390~transcription export co…	GO:0003690~double-stranded DNA binding,GO:0003723~RNA binding,GO:0004252~serine-type endopeptidase activity,GO:0005509~calcium ion binding,GO:0005515~protein binding,GO:0005543~phospholipid binding,	IPR000152:EGF-type aspartate/asparagine hydroxylation site,IPR000294:Gamma-carboxyglutamic acid-rich (GLA) domain,IPR000717:Proteasome component (PCI) domain,IPR000742:Epidermal growth factor-like domain,IPR001254:Peptidase S1,IPR001314:Peptidase S1A, chymotrypsin-type,IPR001881:EGF-like calcium-binding,IPR009003:Trypsin-like cysteine/serine peptidase domain,IPR012224:Peptidase S1A, coagulation f…			PIRSF001143:coagulation factor X,	SM00020:Tryp_SPc,SM00069:GLA,SM00179:EGF_CA,SM00181:EGF,	KW-0094~Blood coagulation,KW-0356~Hemostasis,KW-0509~mRNA transport,KW-0653~Protein transport,KW-0811~Translocation,KW-0813~Transport,	KW-0539~Nucleus,KW-0906~Nuclear pore complex,KW-0963~Cytoplasm,KW-0964~Secreted,	KW-0225~Disease variant,	KW-0245~EGF-like domain,KW-0677~Repeat,KW-0732~Signal,	KW-0106~Calcium,	KW-0378~Hydrolase,KW-0645~Protease,KW-0720~Serine protease,	KW-0007~Acetylation,KW-0165~Cleavage on pair of basic residues,KW-0301~Gamma-carboxyglutamic acid,KW-0325~Glycoprotein,KW-0379~Hydroxylation,KW-0597~Phosphoprotein,KW-0865~Zymogen,KW-1015~Disulfide bond,	ACT_SITE:Charge relay system,CARBOHYD:N-linked (GlcNAc...) asparagine,CARBOHYD:O-linked (GalNAc...) threonine,COMPBIAS:Polar residues,DISULFID:Interchain (between light and heavy chains),DOMAIN:EGF-like,DOMAIN:EGF-like 1; calcium-binding,DOMAIN:EGF-like 2,DOMAIN:Gla,DOMAIN:PCI,DOMAIN:Peptidase S1,PROPEP:Activation peptide,REGION:Disordered,REGION:O-glycosylated at one site,
ENSG00000171453	RNA polymerase I and III subunit C(POLR1C)	Homo sapiens	h_arfPathway:Tumor Suppressor Arf Inhibits Ribosomal Biogenesis,	GO:0006360~transcription from RNA polymerase I promoter,GO:0006383~transcription from RNA polymerase III promoter,	GO:0001650~fibrillar center,GO:0005634~nucleus,GO:0005654~nucleoplasm,GO:0005666~DNA-directed RNA polymerase III complex,GO:0005736~DNA-directed RNA polymerase I complex,GO:0005829~cytosol,	GO:0001054~RNA polymerase I activity,GO:0001056~RNA polymerase III activity,GO:0003677~DNA binding,GO:0003899~DNA-directed 5'-3' RNA polymerase activity,GO:0005515~protein binding,GO:0046983~protein dimerization activity,	IPR001514:DNA-directed RNA polymerase, 30-40kDa subunit, conserved site,IPR011262:DNA-directed RNA polymerase, insert domain,IPR011263:DNA-directed RNA polymerase, RpoA/D/Rpb3-type,	hsa03020:RNA polymerase,hsa04623:Cytosolic DNA-sensing pathway,	248390~Treacher Collins syndrome 3,616494~Leukodystrophy, hypomyelinating, 11,		SM00662:RPOLD,	KW-0804~Transcription,	KW-0240~DNA-directed RNA polymerase,KW-0539~Nucleus,KW-9994~DNA-directed RNA polymerase,	KW-0225~Disease variant,KW-1026~Leukodystrophy,				KW-0007~Acetylation,KW-0597~Phosphoprotein,	DOMAIN:DNA-directed RNA polymerase RpoA/D/Rpb3-type,
ENSG00000068654	RNA polymerase I subunit A(POLR1A)	Homo sapiens	h_arfPathway:Tumor Suppressor Arf Inhibits Ribosomal Biogenesis,	GO:0006351~transcription, DNA-templated,GO:0006360~transcription from RNA polymerase I promoter,GO:1904750~negative regulation of protein localization to nucleolus,	GO:0005634~nucleus,GO:0005654~nucleoplasm,GO:0005694~chromosome,GO:0005736~DNA-directed RNA polymerase I complex,GO:0031981~nuclear lumen,GO:0070013~intracellular organelle lumen,	GO:0001054~RNA polymerase I activity,GO:0003677~DNA binding,GO:0003682~chromatin binding,GO:0003899~DNA-directed 5'-3' RNA polymerase activity,GO:0005515~protein binding,GO:0008270~zinc ion binding,GO:0046872~metal ion binding,	IPR000722:RNA polymerase, alpha subunit,IPR006592:RNA polymerase, N-terminal,IPR007066:RNA polymerase Rpb1, domain 3,IPR007080:RNA polymerase Rpb1, domain 1,IPR007081:RNA polymerase Rpb1, domain 5,IPR007083:RNA polymerase Rpb1, domain 4,IPR015699:DNA-directed RNA pol I, largest subunit,	hsa03020:RNA polymerase,	616462~Acrofacial dysostosis, Cincinnati type,		SM00663:RPOLA_N,	KW-0804~Transcription,	KW-0158~Chromosome,KW-0240~DNA-directed RNA polymerase,KW-0539~Nucleus,KW-9994~DNA-directed RNA polymerase,	KW-0225~Disease variant,		KW-0460~Magnesium,KW-0479~Metal-binding,KW-0862~Zinc,	KW-0548~Nucleotidyltransferase,KW-0808~Transferase,	KW-0597~Phosphoprotein,	COMPBIAS:Acidic residues,COMPBIAS:Basic and acidic residues,DOMAIN:RNA polymerase N-terminal,DOMAIN:RNA polymerase Rpb1,REGION:Bridging helix,REGION:Disordered,
ENSG00000137815	RTF1 homolog, Paf1/RNA polymerase II complex component(RTF1)	Homo sapiens		GO:0000122~negative regulation of transcription from RNA polymerase II promoter,GO:0001711~endodermal cell fate commitment,GO:0001832~blastocyst growth,GO:0006368~transcription elongation from RNA polymerase II promoter,GO:0016055~Wnt signaling pathway,GO:0019827~stem cell population maintenance,GO:0051571~positive regulation of histone H3-K4 methylation,GO:0080182~histone H3-K4 trimethylation,	GO:0005654~nucleoplasm,GO:0005730~nucleolus,GO:0016593~Cdc73/Paf1 complex,	GO:0003677~DNA binding,GO:0003697~single-stranded DNA binding,GO:0003723~RNA binding,GO:0005515~protein binding,GO:1990269~RNA polymerase II C-terminal domain phosphoserine binding,	IPR004343:Plus-3,				SM00719:Plus3,	KW-0804~Transcription,KW-0805~Transcription regulation,KW-0879~Wnt signaling pathway,	KW-0539~Nucleus,		KW-0175~Coiled coil,		KW-0010~Activator,KW-0238~DNA-binding,	KW-0597~Phosphoprotein,	COMPBIAS:Acidic residues,COMPBIAS:Basic and acidic residues,COMPBIAS:Basic residues,COMPBIAS:Polar residues,DOMAIN:Plus3,MUTAGEN:E->K: Reduced binding to single-stranded DNA.,MUTAGEN:Q->A: Reduced binding to single-stranded DNA.,MUTAGEN:R->E: Loss of binding to single-stranded DNA.,REGION:Disordered,
ENSG00000126215	X-ray repair cross complementing 3(XRCC3)	Homo sapiens		GO:0000722~telomere maintenance via recombination,GO:0000724~double-strand break repair via homologous recombination,GO:0006281~DNA repair,GO:0006310~DNA recombination,GO:0006974~cellular response to DNA damage stimulus,GO:0010033~response to organic substance,GO:0010824~regulation of centrosome duplication,GO:0036297~interstrand cross-link repair,GO:0045003~double-strand break repair via synthes…	GO:0000781~chromosome, telomeric region,GO:0005634~nucleus,GO:0005654~nucleoplasm,GO:0005657~replication fork,GO:0005737~cytoplasm,GO:0005739~mitochondrion,GO:0005829~cytosol,GO:0033065~Rad51C-XRCC3 complex,GO:0048471~perinuclear region of cytoplasm,	GO:0000400~four-way junction DNA binding,GO:0003677~DNA binding,GO:0005515~protein binding,GO:0005524~ATP binding,GO:0008094~DNA-dependent ATPase activity,GO:0008821~crossover junction endodeoxyribonuclease activity,	IPR013632:DNA recombination and repair protein Rad51, C-terminal,IPR016467:DNA recombination and repair protein, RecA-like,IPR020588:DNA recombination/repair protein RecA/RadB, ATP-binding domain,IPR027417:P-loop containing nucleoside triphosphate hydrolase,	hsa03440:Homologous recombination,	114480~Breast cancer, susceptibility to,613972~Melanoma, cutaneous malignant, 6,	PIRSF005856:DNA repair and recombination protein, Rad51 type,		KW-0227~DNA damage,KW-0233~DNA recombination,KW-0234~DNA repair,	KW-0496~Mitochondrion,KW-0539~Nucleus,KW-0963~Cytoplasm,	KW-0225~Disease variant,		KW-0067~ATP-binding,KW-0547~Nucleotide-binding,	KW-0238~DNA-binding,	KW-0007~Acetylation,	DOMAIN:RecA family profile 1,
ENSG00000093009	cell division cycle 45(CDC45)	Homo sapiens		GO:0000076~DNA replication checkpoint,GO:0000727~double-strand break repair via break-induced replication,GO:0006268~DNA unwinding involved in DNA replication,GO:0006270~DNA replication initiation,GO:0007049~cell cycle,GO:1902977~mitotic DNA replication preinitiation complex assembly,	GO:0005634~nucleus,GO:0005654~nucleoplasm,GO:0005737~cytoplasm,GO:0005813~centrosome,GO:0031261~DNA replication preinitiation complex,GO:0036064~ciliary basal body,GO:0071162~CMG complex,	GO:0003682~chromatin binding,GO:0003688~DNA replication origin binding,GO:0003697~single-stranded DNA binding,GO:0005515~protein binding,	IPR003874:CDC45 family,	hsa04110:Cell cycle,	617063~Meier-Gorlin syndrome 7,			KW-0131~Cell cycle,KW-0235~DNA replication,	KW-0158~Chromosome,KW-0539~Nucleus,	KW-0225~Disease variant,KW-0242~Dwarfism,				KW-0597~Phosphoprotein,	COMPBIAS:Acidic residues,COMPBIAS:Basic and acidic residues,REGION:Disordered,
ENSG00000162613	far upstream element binding protein 1(FUBP1)	Homo sapiens		GO:0006355~regulation of transcription, DNA-templated,GO:0010468~regulation of gene expression,GO:0010628~positive regulation of gene expression,	GO:0005634~nucleus,GO:0005654~nucleoplasm,GO:0005737~cytoplasm,	GO:0003697~single-stranded DNA binding,GO:0003723~RNA binding,GO:0003729~mRNA binding,GO:0005515~protein binding,	IPR004087:K Homology domain,IPR004088:K Homology domain, type 1,IPR015096:Domain of unknown function DUF1897,				SM00322:KH,	KW-0804~Transcription,KW-0805~Transcription regulation,	KW-0539~Nucleus,		KW-0677~Repeat,		KW-0238~DNA-binding,KW-0694~RNA-binding,	KW-0007~Acetylation,KW-0488~Methylation,KW-0597~Phosphoprotein,KW-0832~Ubl conjugation,	COMPBIAS:Polar residues,COMPBIAS:Pro residues,DOMAIN:Far upstream element-binding protein C-terminal,DOMAIN:K Homology,DOMAIN:KH 1,DOMAIN:KH 2,DOMAIN:KH 3,DOMAIN:KH 4,REGION:Disordered,
ENSG00000111206	forkhead box M1(FOXM1)	Homo sapiens		GO:0000086~G2/M transition of mitotic cell cycle,GO:0000122~negative regulation of transcription from RNA polymerase II promoter,GO:0001558~regulation of cell growth,GO:0006281~DNA repair,GO:0006357~regulation of transcription from RNA polymerase II promoter,GO:0006978~DNA damage response, signal transduction by p53 class mediator resulting in transcription of p21 class mediator,GO:0008284~positi…	GO:0000785~chromatin,GO:0005634~nucleus,GO:0005654~nucleoplasm,	GO:0000977~RNA polymerase II regulatory region sequence-specific DNA binding,GO:0000981~RNA polymerase II transcription factor activity, sequence-specific DNA binding,GO:0003677~DNA binding,GO:0003700~transcription factor activity, sequence-specific DNA binding,GO:0005515~protein binding,GO:0019901~protein kinase binding,GO:0043565~sequence-specific DNA binding,	IPR001766:Transcription factor, fork head,IPR018122:Transcription factor, fork head, conserved site,	hsa04218:Cellular senescence,			SM00339:FH,	KW-0131~Cell cycle,KW-0227~DNA damage,KW-0234~DNA repair,KW-0804~Transcription,KW-0805~Transcription regulation,	KW-0539~Nucleus,				KW-0010~Activator,KW-0238~DNA-binding,	KW-0597~Phosphoprotein,KW-0832~Ubl conjugation,KW-1017~Isopeptide bond,	COMPBIAS:Basic and acidic residues,COMPBIAS:Polar residues,CROSSLNK:Glycyl lysine isopeptide (Lys-Gly) (interchain with G-Cter in SUMO2),DNA_BIND:Fork-head,DOMAIN:Fork-head,MUTAGEN:S->A: Prevents phosphorylation by CDK1 and subsequent binding of POLO box domains of PLK1; when associated with A-611.,MUTAGEN:S->A: Prevents phosphorylation by PLK1 and impairs transcription activity; when associated …
ENSG00000132740	immunoglobulin mu DNA binding protein 2(IGHMBP2)	Homo sapiens		GO:0006260~DNA replication,GO:0006281~DNA repair,GO:0006310~DNA recombination,GO:0006412~translation,GO:0010501~RNA secondary structure unwinding,GO:0032508~DNA duplex unwinding,	GO:0005634~nucleus,GO:0005654~nucleoplasm,GO:0005737~cytoplasm,GO:0016020~membrane,GO:0016604~nuclear body,GO:0030424~axon,GO:0030426~growth cone,GO:1990904~ribonucleoprotein complex,	GO:0000049~tRNA binding,GO:0003676~nucleic acid binding,GO:0003677~DNA binding,GO:0003678~DNA helicase activity,GO:0003697~single-stranded DNA binding,GO:0003723~RNA binding,GO:0003727~single-stranded RNA binding,GO:0004386~helicase activity,GO:0005515~protein binding,GO:0005524~ATP binding,GO:0008094~DNA-dependent ATPase activity,GO:0008134~transcription factor binding,GO:0008186~RNA-dependent A…	IPR000058:Zinc finger, AN1-type,IPR001374:Single-stranded nucleic acid binding R3H,IPR003593:AAA+ ATPase domain,IPR004483:DNA helicase, putative,IPR014001:Helicase, superfamily 1/2, ATP-binding domain,IPR027417:P-loop containing nucleoside triphosphate hydrolase,		604320~Neuronopathy, distal hereditary motor, type VI,616155~Charcot-Marie-Tooth disease, axonal, type 2S,		SM00154:ZnF_AN1,SM00382:AAA,SM00393:R3H,SM00487:DEXDc,	KW-0804~Transcription,KW-0805~Transcription regulation,	KW-0539~Nucleus,KW-0963~Cytoplasm,KW-0966~Cell projection,	KW-0144~Charcot-Marie-Tooth disease,KW-0225~Disease variant,KW-0523~Neurodegeneration,KW-0622~Neuropathy,	KW-0175~Coiled coil,KW-0863~Zinc-finger,	KW-0067~ATP-binding,KW-0479~Metal-binding,KW-0547~Nucleotide-binding,KW-0862~Zinc,	KW-0010~Activator,KW-0238~DNA-binding,KW-0347~Helicase,KW-0378~Hydrolase,KW-0687~Ribonucleoprotein,KW-0694~RNA-binding,KW-0820~tRNA-binding,	KW-0007~Acetylation,	COMPBIAS:Basic and acidic residues,COMPBIAS:Polar residues,COMPBIAS:Pro residues,DOMAIN:AAA+ ATPase,DOMAIN:AN1-type,DOMAIN:DNA2/NAM7 helicase helicase,DOMAIN:Helicase ATP-binding,DOMAIN:R3H,MOTIF:Nuclear localization signal,REGION:Disordered,REGION:SS DNA-binding,ZN_FING:AN1-type,
ENSG00000025434	nuclear receptor subfamily 1 group H member 3(NR1H3)	Homo sapiens	h_fxrPathway:FXR and LXR Regulation of Cholesterol Metabolism,h_nuclearRsPathway:Nuclear Receptors in Lipid Metabolism and Toxicity,h_PparaPathway:Mechanism of Gene Regulation by Peroxisome Proliferators via PPARa(alpha),	GO:0000122~negative regulation of transcription from RNA polymerase II promoter,GO:0006629~lipid metabolic process,GO:0009755~hormone-mediated signaling pathway,GO:0010745~negative regulation of macrophage derived foam cell differentiation,GO:0010867~positive regulation of triglyceride biosynthetic process,GO:0010875~positive regulation of cholesterol efflux,GO:0010887~negative regulation of chol…	GO:0000785~chromatin,GO:0005634~nucleus,GO:0005654~nucleoplasm,GO:0005737~cytoplasm,GO:0005829~cytosol,GO:0043235~receptor complex,GO:0090575~RNA polymerase II transcription factor complex,	GO:0000976~transcription regulatory region sequence-specific DNA binding,GO:0000978~RNA polymerase II core promoter proximal region sequence-specific DNA binding,GO:0000981~RNA polymerase II transcription factor activity, sequence-specific DNA binding,GO:0001228~transcriptional activator activity, RNA polymerase II transcription regulatory region sequence-specific binding,GO:0003677~DNA binding,G…	IPR000536:Nuclear hormone receptor, ligand-binding, core,IPR001628:Zinc finger, nuclear hormone receptor-type,IPR001723:Steroid hormone receptor,IPR013088:Zinc finger, NHR/GATA-type,IPR023257:Liver X receptor,	hsa03320:PPAR signaling pathway,hsa04148:Efferocytosis,hsa04931:Insulin resistance,hsa04932:Non-alcoholic fatty liver disease,hsa05160:Hepatitis C,			SM00399:ZnF_C4,SM00430:HOLI,	KW-0804~Transcription,KW-0805~Transcription regulation,	KW-0539~Nucleus,KW-0963~Cytoplasm,		KW-0863~Zinc-finger,	KW-0479~Metal-binding,KW-0862~Zinc,	KW-0010~Activator,KW-0238~DNA-binding,KW-0675~Receptor,	KW-0832~Ubl conjugation,	COMPBIAS:Basic and acidic residues,COMPBIAS:Polar residues,DNA_BIND:Nuclear receptor,DOMAIN:NR LBD,DOMAIN:Nuclear receptor,MUTAGEN:IVDFAK->EVDFAE: Abolishes interaction with NCOA2 without affecting interaction with GPS2; when associated with 438-A-A-439.,MUTAGEN:LL->AA: Abolishes interaction with NCOA2 without affecting interaction with GPS2; when associated with 268-A--A-273.,REGION:Disordered,R…
ENSG00000135336	origin recognition complex subunit 3(ORC3)	Homo sapiens	h_mcmPathway:CDK Regulation of DNA Replication,	GO:0006260~DNA replication,GO:0006270~DNA replication initiation,GO:0006275~regulation of DNA replication,GO:0014009~glial cell proliferation,GO:0061351~neural precursor cell proliferation,	GO:0000781~chromosome, telomeric region,GO:0000785~chromatin,GO:0000808~origin recognition complex,GO:0005634~nucleus,GO:0005654~nucleoplasm,GO:0005656~nuclear pre-replicative complex,GO:0005664~nuclear origin of replication recognition complex,GO:0016604~nuclear body,GO:0031261~DNA replication preinitiation complex,	GO:0003677~DNA binding,GO:0003688~DNA replication origin binding,GO:0005515~protein binding,	IPR020795:Origin recognition complex, subunit 3,	hsa04110:Cell cycle,				KW-0235~DNA replication,	KW-0158~Chromosome,KW-0539~Nucleus,				KW-0238~DNA-binding,	KW-0597~Phosphoprotein,KW-0832~Ubl conjugation,	DOMAIN:Origin recognition complex subunit 3 N-terminal,DOMAIN:Origin recognition complex subunit 3 insertion,DOMAIN:Origin recognition complex subunit 3 winged helix C-terminal,
ENSG00000162407	phospholipid phosphatase 3(PLPP3)	Homo sapiens		GO:0001568~blood vessel development,GO:0001702~gastrulation with mouth forming second,GO:0001933~negative regulation of protein phosphorylation,GO:0006644~phospholipid metabolic process,GO:0006670~sphingosine metabolic process,GO:0006672~ceramide metabolic process,GO:0006890~retrograde vesicle-mediated transport, Golgi to ER,GO:0007165~signal transduction,GO:0007229~integrin-mediated signaling pa…	GO:0000139~Golgi membrane,GO:0005789~endoplasmic reticulum membrane,GO:0005794~Golgi apparatus,GO:0005802~trans-Golgi network,GO:0005886~plasma membrane,GO:0005887~integral component of plasma membrane,GO:0005912~adherens junction,GO:0016020~membrane,GO:0016021~integral component of membrane,GO:0016323~basolateral plasma membrane,GO:0033116~endoplasmic reticulum-Golgi intermediate compartment mem…	GO:0005178~integrin binding,GO:0005515~protein binding,GO:0008195~phosphatidate phosphatase activity,GO:0042392~sphingosine-1-phosphate phosphatase activity,GO:0042577~lipid phosphatase activity,	IPR000326:Phosphatidic acid phosphatase type 2/haloperoxidase,	hsa00561:Glycerolipid metabolism,hsa00564:Glycerophospholipid metabolism,hsa00565:Ether lipid metabolism,hsa00600:Sphingolipid metabolism,hsa01100:Metabolic pathways,hsa04072:Phospholipase D signaling pathway,hsa04666:Fc gamma R-mediated phagocytosis,hsa04975:Fat digestion and absorption,hsa05231:Choline metabolism in cancer,			SM00014:acidPPc,	KW-0443~Lipid metabolism,	KW-0256~Endoplasmic reticulum,KW-0333~Golgi apparatus,KW-0472~Membrane,KW-1003~Cell membrane,		KW-0812~Transmembrane,KW-1133~Transmembrane helix,		KW-0378~Hydrolase,	KW-0325~Glycoprotein,KW-0597~Phosphoprotein,	ACT_SITE:Nucleophile,ACT_SITE:Proton donors,CARBOHYD:N-linked (GlcNAc...) asparagine,MOTIF:Dityrosine basolateral targeting motif,MOTIF:Integrin-binding motif,MUTAGEN:D->E: Loss of binding to integrin. Loss of function in integrin-mediated cell-cell interaction.,MUTAGEN:Y->A: Loss of basolateral localization in polarized cells.,MUTAGEN:Y->A: No effect on basolateral localization in polarized cell…
ENSG00000077935	structural maintenance of chromosomes 1B(SMC1B)	Homo sapiens		GO:0007062~sister chromatid cohesion,GO:0007064~mitotic sister chromatid cohesion,GO:0051321~meiotic cell cycle,	GO:0000775~chromosome, centromeric region,GO:0000800~lateral element,GO:0005634~nucleus,GO:0005654~nucleoplasm,GO:0005829~cytosol,GO:0008278~cohesin complex,GO:0030893~meiotic cohesin complex,GO:0034991~nuclear meiotic cohesin complex,	GO:0003677~DNA binding,GO:0005524~ATP binding,GO:0016887~ATPase activity,	IPR003395:RecF/RecN/SMC,IPR010935:SMCs flexible hinge,IPR024704:Structural maintenance of chromosomes protein,IPR027417:P-loop containing nucleoside triphosphate hydrolase,	hsa04110:Cell cycle,hsa04114:Oocyte meiosis,		PIRSF005719:structural maintenance of chromosomes protein,	SM00968:SM00968,	KW-0131~Cell cycle,KW-0469~Meiosis,	KW-0137~Centromere,KW-0158~Chromosome,KW-0539~Nucleus,		KW-0175~Coiled coil,	KW-0067~ATP-binding,KW-0547~Nucleotide-binding,		KW-0007~Acetylation,	DOMAIN:SMC hinge,
ENSG00000078900	tumor protein p73(TP73)	Homo sapiens	h_atmPathway:ATM Signaling Pathway,	GO:0001822~kidney development,GO:0006298~mismatch repair,GO:0006357~regulation of transcription from RNA polymerase II promoter,GO:0006915~apoptotic process,GO:0006974~cellular response to DNA damage stimulus,GO:0007049~cell cycle,GO:0007346~regulation of mitotic cell cycle,GO:0008285~negative regulation of cell proliferation,GO:0008630~intrinsic apoptotic signaling pathway in response to DNA dam…	GO:0000785~chromatin,GO:0005634~nucleus,GO:0005654~nucleoplasm,GO:0005737~cytoplasm,GO:0005794~Golgi apparatus,GO:0005829~cytosol,GO:0030054~cell junction,GO:0043231~intracellular membrane-bounded organelle,	GO:0000976~transcription regulatory region sequence-specific DNA binding,GO:0000978~RNA polymerase II core promoter proximal region sequence-specific DNA binding,GO:0000981~RNA polymerase II transcription factor activity, sequence-specific DNA binding,GO:0001222~transcription corepressor binding,GO:0001228~transcriptional activator activity, RNA polymerase II transcription regulatory region seque…	IPR001660:Sterile alpha motif domain,IPR002117:p53 tumour suppressor family,IPR008967:p53-like transcription factor, DNA-binding,IPR010991:p53, tetramerisation domain,IPR011615:p53, DNA-binding domain,IPR012346:p53/RUNT-type transcription factor, DNA-binding domain,IPR013761:Sterile alpha motif/pointed domain,	hsa04115:p53 signaling pathway,hsa04390:Hippo signaling pathway,hsa04722:Neurotrophin signaling pathway,hsa05162:Measles,	619466~Ciliary dyskinesia, primary, 47, and lissencephaly,		SM00454:SAM,	KW-0053~Apoptosis,KW-0131~Cell cycle,KW-0804~Transcription,KW-0805~Transcription regulation,KW-0945~Host-virus interaction,	KW-0539~Nucleus,KW-0963~Cytoplasm,	KW-0043~Tumor suppressor,KW-0225~Disease variant,KW-0451~Lissencephaly,KW-0990~Primary ciliary dyskinesia,KW-1186~Ciliopathy,		KW-0479~Metal-binding,KW-0862~Zinc,	KW-0010~Activator,KW-0238~DNA-binding,	KW-0597~Phosphoprotein,KW-0832~Ubl conjugation,KW-1017~Isopeptide bond,	COMPBIAS:Polar residues,CROSSLNK:Glycyl lysine isopeptide (Lys-Gly) (interchain with G-Cter in SUMO); in isoform Alpha,CROSSLNK:Glycyl lysine isopeptide (Lys-Gly) (interchain with G-Cter in SUMO2),DOMAIN:SAM,DOMAIN:p53 DNA-binding,DOMAIN:p53 tetramerisation,MOTIF:PPxY motif,MUTAGEN:K->R: Strongly diminishes sumoylation but does not affect transcriptional activity.,MUTAGEN:T->A: Impaired phosphory…
ENSG00000168826	zinc finger and BTB domain containing 49(ZBTB49)	Homo sapiens		GO:0000122~negative regulation of transcription from RNA polymerase II promoter,GO:0001817~regulation of cytokine production,GO:0002682~regulation of immune system process,GO:0006221~pyrimidine nucleotide biosynthetic process,GO:0006357~regulation of transcription from RNA polymerase II promoter,GO:0007049~cell cycle,GO:0008285~negative regulation of cell proliferation,GO:0045944~positive regulat…	GO:0005634~nucleus,GO:0005654~nucleoplasm,GO:0005737~cytoplasm,GO:0005829~cytosol,GO:0015630~microtubule cytoskeleton,	GO:0000978~RNA polymerase II core promoter proximal region sequence-specific DNA binding,GO:0001223~transcription coactivator binding,GO:0001227~transcriptional repressor activity, RNA polymerase II transcription regulatory region sequence-specific binding,GO:0005515~protein binding,GO:0043565~sequence-specific DNA binding,GO:0046872~metal ion binding,	IPR000210:BTB/POZ-like,IPR011333:BTB/POZ fold,IPR013087:Zinc finger C2H2-type/integrase DNA-binding domain,				SM00225:BTB,SM00355:ZnF_C2H2,	KW-0131~Cell cycle,KW-0665~Pyrimidine biosynthesis,KW-0804~Transcription,KW-0805~Transcription regulation,	KW-0539~Nucleus,KW-0963~Cytoplasm,		KW-0677~Repeat,KW-0863~Zinc-finger,	KW-0479~Metal-binding,KW-0862~Zinc,	KW-0010~Activator,KW-0238~DNA-binding,		COMPBIAS:Basic and acidic residues,COMPBIAS:Polar residues,DOMAIN:BTB,DOMAIN:C2H2-type,REGION:Disordered,ZN_FING:C2H2-type 1,ZN_FING:C2H2-type 2,ZN_FING:C2H2-type 3,ZN_FING:C2H2-type 4,ZN_FING:C2H2-type 5,ZN_FING:C2H2-type 6,ZN_FING:C2H2-type 7,
ENSG00000198839	zinc finger protein 277(ZNF277)	Homo sapiens		GO:0070301~cellular response to hydrogen peroxide,GO:2000772~regulation of cellular senescence,	GO:0005634~nucleus,	GO:0000978~RNA polymerase II core promoter proximal region sequence-specific DNA binding,GO:0046872~metal ion binding,	IPR013087:Zinc finger C2H2-type/integrase DNA-binding domain,				SM00355:ZnF_C2H2,	KW-0804~Transcription,KW-0805~Transcription regulation,	KW-0539~Nucleus,		KW-0677~Repeat,KW-0863~Zinc-finger,	KW-0479~Metal-binding,KW-0862~Zinc,	KW-0238~DNA-binding,	KW-0007~Acetylation,	DOMAIN:C2H2-type,DOMAIN:ZN622/Rei1/Reh1 zinc finger C2H2-type,MUTAGEN:CLFCEKQAETIEKLYVHMEDAH->SLFCEKQAETIEKLYVHMEDAA: Drastic reduction in binding to RPS2.,MUTAGEN:CLYCEKTFRDKNTLKDHMRKKQH->SLYCEKTFRDKNTLKDHMRKKQA: Modest reduction in binding to RPS2.,MUTAGEN:CMFCNEEFLGNRSVILNHMAREH->SMFCNEEFLGNRSVILNHMAREA: Modest reduction in binding to RPS2.,MUTAGEN:CYGCHVKFKSKADLRTHMEETKH->SYGCHVKFKSKADLRTHMEE…

## Sheet: protein-ion binding
Table S4C Lists of DPGs involved in protein–ion interactions
ID	Ion	Gene name	Species	BIOCARTA	GOTERM_BP_DIRECT	GOTERM_CC_DIRECT	GOTERM_MF_DIRECT	INTERPRO	KEGG_PATHWAY	OMIM_DISEASE	PIR_SUPERFAMILY	SMART	UP_KW_BIOLOGICAL_PROCESS	UP_KW_CELLULAR_COMPONENT	UP_KW_DISEASE	UP_KW_DOMAIN	UP_KW_LIGAND	UP_KW_MOLECULAR_FUNCTION	UP_KW_PTM	UP_SEQ_FEATURE
ENSG00000087263	Zinc	2-oxoglutarate and iron dependent oxygenase domain containing 1(OGFOD1)	Homo sapiens		GO:0006449~regulation of translational termination,GO:0008283~cell proliferation,GO:0018126~protein hydroxylation,GO:0019511~peptidyl-proline hydroxylation,GO:0034063~stress granule assembly,	GO:0005654~nucleoplasm,GO:0005737~cytoplasm,GO:0005829~cytosol,GO:0010494~cytoplasmic stress granule,	GO:0005506~iron ion binding,GO:0005515~protein binding,GO:0016705~oxidoreductase activity, acting on paired donors, with incorporation or reduction of molecular oxygen,GO:0016706~oxidoreductase activity, acting on paired donors, with incorporation or reduction of molecular oxygen, 2-oxoglutarate as one donor, and incorporation of one atom each of oxygen into both donors,GO:0031418~L-ascorbic acid…	IPR005123:Oxoglutarate/iron-dependent dioxygenase,IPR006620:Prolyl 4-hydroxylase, alpha subunit,IPR019601:Oxoglutarate/iron-dependent oxygenase, C-terminal degradation domain,				SM00702:P4Hc,		KW-0539~Nucleus,KW-0963~Cytoplasm,			KW-0408~Iron,KW-0479~Metal-binding,KW-0847~Vitamin C,	KW-0223~Dioxygenase,KW-0560~Oxidoreductase,		COMPBIAS:Basic and acidic residues,COMPBIAS:Polar residues,DOMAIN:Fe2OG dioxygenase,DOMAIN:Oxoglutarate/iron-dependent oxygenase C-terminal degradation,DOMAIN:Prolyl 3,4-dihydroxylase TPA1/OFD1 N-terminal,DOMAIN:Prolyl 4-hydroxylase alpha subunit,MOTIF:Nuclear localization signal,MUTAGEN:D->A: Loss of function.,MUTAGEN:H->A: Loss of function.,REGION:Disordered,
ENSG00000149089	Zinc	APAF1 interacting protein(APIP)	Homo sapiens		GO:0006915~apoptotic process,GO:0019284~L-methionine salvage from S-adenosylmethionine,GO:0019509~L-methionine salvage from methylthioadenosine,GO:0043066~negative regulation of apoptotic process,GO:0051289~protein homotetramerization,GO:0070269~pyroptosis,GO:0070372~regulation of ERK1 and ERK2 cascade,	GO:0005737~cytoplasm,GO:0005829~cytosol,	GO:0005515~protein binding,GO:0008270~zinc ion binding,GO:0042802~identical protein binding,GO:0046570~methylthioribulose 1-phosphate dehydratase activity,GO:0046872~metal ion binding,	IPR001303:Class II aldolase/adducin N-terminal,IPR017714:Methylthioribulose-1-phosphate dehydratase,IPR027514:Methylthioribulose-1-phosphate dehydratase, eukaryotes,	hsa00270:Cysteine and methionine metabolism,hsa01100:Metabolic pathways,			SM01007:SM01007,	KW-0028~Amino-acid biosynthesis,KW-0053~Apoptosis,KW-0486~Methionine biosynthesis,	KW-0963~Cytoplasm,			KW-0479~Metal-binding,KW-0862~Zinc,	KW-0456~Lyase,	KW-0597~Phosphoprotein,	ACT_SITE:Proton donor/acceptor,DOMAIN:Class II aldolase/adducin N-terminal,MUTAGEN:C->A: Acts as a dominant negative mutant; unable to use 5'-methylthioadenosine as source of methionine. Does not affect the ability to bind CASP1 and to inhibit cell death induced by CASP9 overexpression.,MUTAGEN:C->A: Almost complete loss of enzyme activity. Abolishes protection against pyroptosis. No effect on an…
ENSG00000198924	Zinc	DNA cross-link repair 1A(DCLRE1A)	Homo sapiens		GO:0006303~double-strand break repair via nonhomologous end joining,GO:0007049~cell cycle,GO:0031848~protection from non-homologous end joining at telomere,GO:0036297~interstrand cross-link repair,GO:0051301~cell division,	GO:0001650~fibrillar center,GO:0005654~nucleoplasm,	GO:0003684~damaged DNA binding,GO:0008800~beta-lactamase activity,GO:0035312~5'-3' exodeoxyribonuclease activity,GO:0046872~metal ion binding,	IPR006642:Zinc finger, Rad18-type putative,IPR011084:DNA repair metallo-beta-lactamase,					KW-0131~Cell cycle,KW-0132~Cell division,KW-0227~DNA damage,KW-0234~DNA repair,KW-0498~Mitosis,	KW-0539~Nucleus,		KW-0863~Zinc-finger,	KW-0479~Metal-binding,KW-0862~Zinc,	KW-0378~Hydrolase,	KW-0597~Phosphoprotein,KW-0832~Ubl conjugation,KW-1017~Isopeptide bond,	COMPBIAS:Basic and acidic residues,CROSSLNK:Glycyl lysine isopeptide (Lys-Gly) (interchain with G-Cter in SUMO2),MUTAGEN:D->N: Impaired nuclear focus formation, reduced interaction with PIAS and increased sensitivity to cisplatin.,MUTAGEN:H->A: Impaired nuclear focus formation, reduced interaction with PIAS and increased sensitivity to cisplatin.,REGION:Disordered,REGION:Nuclear focus formation,R…
ENSG00000163576	Calcium	EF-hand domain family member B(EFHB)	Homo sapiens		GO:0006816~calcium ion transport,GO:0032091~negative regulation of protein binding,GO:0070884~regulation of calcineurin-NFAT signaling cascade,GO:2001256~regulation of store-operated calcium entry,	GO:0005737~cytoplasm,GO:0005879~axonemal microtubule,	GO:0005515~protein binding,	IPR002048:EF-hand domain,IPR011992:EF-hand-like domain,IPR018247:EF-Hand 1, calcium-binding site,				SM00054:EFh,	KW-0109~Calcium transport,KW-0406~Ion transport,KW-0813~Transport,	KW-0206~Cytoskeleton,KW-0963~Cytoplasm,KW-0966~Cell projection,		KW-0677~Repeat,	KW-0106~Calcium,KW-0479~Metal-binding,			DOMAIN:EF-hand 1,DOMAIN:EF-hand 2,
ENSG00000145220	Zinc	Ly1 antibody reactive(LYAR)	Homo sapiens		GO:0000122~negative regulation of transcription from RNA polymerase II promoter,GO:0006364~rRNA processing,GO:0045087~innate immune response,GO:0045824~negative regulation of innate immune response,GO:0045943~positive regulation of transcription from RNA polymerase I promoter,GO:0048821~erythrocyte development,GO:0050766~positive regulation of phagocytosis,	GO:0001750~photoreceptor outer segment,GO:0005634~nucleus,GO:0005654~nucleoplasm,GO:0005730~nucleolus,GO:0005737~cytoplasm,	GO:0003677~DNA binding,GO:0003723~RNA binding,GO:0005515~protein binding,GO:0042802~identical protein binding,GO:0046872~metal ion binding,	IPR014898:Zinc finger, C2H2, LYAR-type,					KW-0391~Immunity,KW-0399~Innate immunity,KW-0698~rRNA processing,KW-0804~Transcription,KW-0805~Transcription regulation,	KW-0539~Nucleus,KW-0963~Cytoplasm,KW-0966~Cell projection,		KW-0175~Coiled coil,KW-0677~Repeat,KW-0863~Zinc-finger,	KW-0479~Metal-binding,KW-0862~Zinc,	KW-0238~DNA-binding,KW-0678~Repressor,	KW-0597~Phosphoprotein,KW-0832~Ubl conjugation,KW-1017~Isopeptide bond,	COMPBIAS:Basic and acidic residues,CROSSLNK:Glycyl lysine isopeptide (Lys-Gly) (interchain with G-Cter in SUMO2),DOMAIN:Acetyl-coA carboxylase zinc finger,DOMAIN:Zinc finger C2H2 LYAR-type,MUTAGEN:Missing: Decreases the production of 28S rRNA and the formation of pre-60S particle.,REGION:Disordered,ZN_FING:C2HC LYAR-type 1,ZN_FING:C2HC LYAR-type 2,
ENSG00000137601	-	NIMA related kinase 1(NEK1)	Homo sapiens		GO:0006468~protein phosphorylation,GO:0007049~cell cycle,GO:0051301~cell division,GO:0060271~cilium assembly,	GO:0000242~pericentriolar material,GO:0005634~nucleus,GO:0005654~nucleoplasm,GO:0005737~cytoplasm,GO:0005813~centrosome,GO:0005829~cytosol,GO:0034451~centriolar satellite,	GO:0004672~protein kinase activity,GO:0004674~protein serine/threonine kinase activity,GO:0004712~protein serine/threonine/tyrosine kinase activity,GO:0004713~protein tyrosine kinase activity,GO:0005515~protein binding,GO:0005524~ATP binding,GO:0016301~kinase activity,GO:0046872~metal ion binding,GO:0071889~14-3-3 protein binding,	IPR000719:Protein kinase, catalytic domain,IPR008271:Serine/threonine-protein kinase, active site,IPR011009:Protein kinase-like domain,IPR017441:Protein kinase, ATP binding site,		263520~Short-rib thoracic dysplasia 6 with or without polydactyly,617892~Amyotrophic lateral sclerosis, susceptibility to, 24,		SM00220:S_TKc,	KW-0131~Cell cycle,KW-0132~Cell division,KW-0498~Mitosis,KW-0970~Cilium biogenesis/degradation,	KW-0206~Cytoskeleton,KW-0539~Nucleus,KW-0963~Cytoplasm,	KW-0036~Amyotrophic lateral sclerosis,KW-0523~Neurodegeneration,KW-1186~Ciliopathy,	KW-0175~Coiled coil,	KW-0067~ATP-binding,KW-0460~Magnesium,KW-0479~Metal-binding,KW-0547~Nucleotide-binding,	KW-0418~Kinase,KW-0723~Serine/threonine-protein kinase,KW-0808~Transferase,KW-0829~Tyrosine-protein kinase,	KW-0597~Phosphoprotein,	ACT_SITE:Proton acceptor,COMPBIAS:Basic and acidic residues,COMPBIAS:Polar residues,DOMAIN:Protein kinase,REGION:Disordered,
ENSG00000143156	Magnesium	NME/NM23 family member 7(NME7)	Homo sapiens		GO:0006183~GTP biosynthetic process,GO:0006228~UTP biosynthetic process,GO:0006241~CTP biosynthetic process,GO:0016310~phosphorylation,	GO:0005813~centrosome,GO:0005829~cytosol,GO:0005879~axonemal microtubule,	GO:0004550~nucleoside diphosphate kinase activity,GO:0005515~protein binding,GO:0005524~ATP binding,GO:0046872~metal ion binding,	IPR001564:Nucleoside diphosphate kinase,IPR006602:Uncharacterised domain DM10,IPR011410:Nucleoside diphosphate kinase, NDK7,	hsa00230:Purine metabolism,hsa00240:Pyrimidine metabolism,hsa00983:Drug metabolism - other enzymes,hsa01100:Metabolic pathways,hsa01232:Nucleotide metabolism,hsa01240:Biosynthesis of cofactors,		PIRSF036503:nucleoside diphosphate kinase, NDK7 type,	SM00562:NDK,SM00676:DM10,	KW-0546~Nucleotide metabolism,	KW-0206~Cytoskeleton,KW-0963~Cytoplasm,KW-0966~Cell projection,			KW-0067~ATP-binding,KW-0460~Magnesium,KW-0479~Metal-binding,KW-0547~Nucleotide-binding,	KW-0418~Kinase,KW-0808~Transferase,		ACT_SITE:Pros-phosphohistidine intermediate,DOMAIN:DM10,
ENSG00000156831	Zinc	NSE2 (MMS21) homolog, SMC5-SMC6 complex SUMO ligase(NSMCE2)	Homo sapiens		GO:0000722~telomere maintenance via recombination,GO:0000724~double-strand break repair via homologous recombination,GO:0007049~cell cycle,GO:0016925~protein sumoylation,GO:0032204~regulation of telomere maintenance,GO:0034184~positive regulation of maintenance of mitotic sister chromatid cohesion,GO:0045842~positive regulation of mitotic metaphase/anaphase transition,GO:0051301~cell division,GO:…	GO:0000781~chromosome, telomeric region,GO:0005634~nucleus,GO:0005654~nucleoplasm,GO:0016604~nuclear body,GO:0016605~PML body,GO:0030915~Smc5-Smc6 complex,	GO:0005515~protein binding,GO:0008270~zinc ion binding,GO:0019789~SUMO transferase activity,GO:0061665~SUMO ligase activity,	IPR004181:Zinc finger, MIZ-type,IPR013083:Zinc finger, RING/FYVE/PHD-type,IPR026846:E3 SUMO-protein ligase Nse2 (Mms21),		617253~Seckel syndrome 10,			KW-0131~Cell cycle,KW-0132~Cell division,KW-0227~DNA damage,KW-0233~DNA recombination,KW-0234~DNA repair,KW-0498~Mitosis,KW-0833~Ubl conjugation pathway,	KW-0158~Chromosome,KW-0539~Nucleus,KW-0779~Telomere,	KW-0242~Dwarfism,KW-0991~Intellectual disability,	KW-0863~Zinc-finger,	KW-0479~Metal-binding,KW-0862~Zinc,	KW-0808~Transferase,	KW-0007~Acetylation,KW-0597~Phosphoprotein,KW-0832~Ubl conjugation,KW-1017~Isopeptide bond,	CROSSLNK:Glycyl lysine isopeptide (Lys-Gly) (interchain with G-Cter in SUMO2),DOMAIN:SP-RING-type,MUTAGEN:C->A: Induces a strong decrease in SUMO ligase activity.,MUTAGEN:H->A: Induces a strong decrease in SUMO ligase activity.,REGION:Disordered,ZN_FING:SP-RING-type,
ENSG00000126226	Calcium	PCI domain containing 2(PCID2)	Homo sapiens		GO:0000973~posttranscriptional tethering of RNA polymerase II gene DNA at nuclear periphery,GO:0006368~transcription elongation from RNA polymerase II promoter,GO:0006508~proteolysis,GO:0006888~ER to Golgi vesicle-mediated transport,GO:0007596~blood coagulation,GO:0015031~protein transport,GO:0016973~poly(A)+ mRNA export from nucleus,GO:0030335~positive regulation of cell migration,GO:0031638~zym…	GO:0005576~extracellular region,GO:0005615~extracellular space,GO:0005634~nucleus,GO:0005737~cytoplasm,GO:0005783~endoplasmic reticulum,GO:0005788~endoplasmic reticulum lumen,GO:0005796~Golgi lumen,GO:0005886~plasma membrane,GO:0031233~intrinsic component of external side of plasma membrane,GO:0032991~macromolecular complex,GO:0044615~nuclear pore nuclear basket,GO:0070390~transcription export co…	GO:0003690~double-stranded DNA binding,GO:0003723~RNA binding,GO:0004252~serine-type endopeptidase activity,GO:0005509~calcium ion binding,GO:0005515~protein binding,GO:0005543~phospholipid binding,	IPR000152:EGF-type aspartate/asparagine hydroxylation site,IPR000294:Gamma-carboxyglutamic acid-rich (GLA) domain,IPR000717:Proteasome component (PCI) domain,IPR000742:Epidermal growth factor-like domain,IPR001254:Peptidase S1,IPR001314:Peptidase S1A, chymotrypsin-type,IPR001881:EGF-like calcium-binding,IPR009003:Trypsin-like cysteine/serine peptidase domain,IPR012224:Peptidase S1A, coagulation f…			PIRSF001143:coagulation factor X,	SM00020:Tryp_SPc,SM00069:GLA,SM00179:EGF_CA,SM00181:EGF,	KW-0094~Blood coagulation,KW-0356~Hemostasis,KW-0509~mRNA transport,KW-0653~Protein transport,KW-0811~Translocation,KW-0813~Transport,	KW-0539~Nucleus,KW-0906~Nuclear pore complex,KW-0963~Cytoplasm,KW-0964~Secreted,	KW-0225~Disease variant,	KW-0245~EGF-like domain,KW-0677~Repeat,KW-0732~Signal,	KW-0106~Calcium,	KW-0378~Hydrolase,KW-0645~Protease,KW-0720~Serine protease,	KW-0007~Acetylation,KW-0165~Cleavage on pair of basic residues,KW-0301~Gamma-carboxyglutamic acid,KW-0325~Glycoprotein,KW-0379~Hydroxylation,KW-0597~Phosphoprotein,KW-0865~Zymogen,KW-1015~Disulfide bond,	ACT_SITE:Charge relay system,CARBOHYD:N-linked (GlcNAc...) asparagine,CARBOHYD:O-linked (GalNAc...) threonine,COMPBIAS:Polar residues,DISULFID:Interchain (between light and heavy chains),DOMAIN:EGF-like,DOMAIN:EGF-like 1; calcium-binding,DOMAIN:EGF-like 2,DOMAIN:Gla,DOMAIN:PCI,DOMAIN:Peptidase S1,PROPEP:Activation peptide,REGION:Disordered,REGION:O-glycosylated at one site,
ENSG00000068654	Zinc	RNA polymerase I subunit A(POLR1A)	Homo sapiens	h_arfPathway:Tumor Suppressor Arf Inhibits Ribosomal Biogenesis,	GO:0006351~transcription, DNA-templated,GO:0006360~transcription from RNA polymerase I promoter,GO:1904750~negative regulation of protein localization to nucleolus,	GO:0005634~nucleus,GO:0005654~nucleoplasm,GO:0005694~chromosome,GO:0005736~DNA-directed RNA polymerase I complex,GO:0031981~nuclear lumen,GO:0070013~intracellular organelle lumen,	GO:0001054~RNA polymerase I activity,GO:0003677~DNA binding,GO:0003682~chromatin binding,GO:0003899~DNA-directed 5'-3' RNA polymerase activity,GO:0005515~protein binding,GO:0008270~zinc ion binding,GO:0046872~metal ion binding,	IPR000722:RNA polymerase, alpha subunit,IPR006592:RNA polymerase, N-terminal,IPR007066:RNA polymerase Rpb1, domain 3,IPR007080:RNA polymerase Rpb1, domain 1,IPR007081:RNA polymerase Rpb1, domain 5,IPR007083:RNA polymerase Rpb1, domain 4,IPR015699:DNA-directed RNA pol I, largest subunit,	hsa03020:RNA polymerase,	616462~Acrofacial dysostosis, Cincinnati type,		SM00663:RPOLA_N,	KW-0804~Transcription,	KW-0158~Chromosome,KW-0240~DNA-directed RNA polymerase,KW-0539~Nucleus,KW-9994~DNA-directed RNA polymerase,	KW-0225~Disease variant,		KW-0460~Magnesium,KW-0479~Metal-binding,KW-0862~Zinc,	KW-0548~Nucleotidyltransferase,KW-0808~Transferase,	KW-0597~Phosphoprotein,	COMPBIAS:Acidic residues,COMPBIAS:Basic and acidic residues,DOMAIN:RNA polymerase N-terminal,DOMAIN:RNA polymerase Rpb1,REGION:Bridging helix,REGION:Disordered,
ENSG00000122484	Zinc	RNA polymerase II associated protein 2(RPAP2)	Homo sapiens		GO:0006357~regulation of transcription from RNA polymerase II promoter,GO:0009301~snRNA transcription,GO:0070940~dephosphorylation of RNA polymerase II C-terminal domain,	GO:0005634~nucleus,GO:0005654~nucleoplasm,GO:0005730~nucleolus,GO:0005737~cytoplasm,GO:0005829~cytosol,GO:0016591~DNA-directed RNA polymerase II, holoenzyme,GO:0097550~transcriptional preinitiation complex,	GO:0005515~protein binding,GO:0008420~CTD phosphatase activity,GO:0017018~myosin phosphatase activity,GO:0043175~RNA polymerase core enzyme binding,GO:0046872~metal ion binding,	IPR007308:Protein of unknown function DUF408,					KW-0804~Transcription,KW-0805~Transcription regulation,	KW-0539~Nucleus,KW-0963~Cytoplasm,		KW-0175~Coiled coil,KW-0863~Zinc-finger,	KW-0479~Metal-binding,KW-0862~Zinc,	KW-0378~Hydrolase,KW-0904~Protein phosphatase,	KW-0007~Acetylation,KW-0597~Phosphoprotein,	COMPBIAS:Polar residues,MUTAGEN:C->A: Abolishes interaction with RNA polymerase II complex subunits; when associated with A-100.,MUTAGEN:C->A: Abolishes interaction with RNA polymerase II complex subunits; when associated with A-105.,MUTAGEN:C->A: Abolishes interaction with RNA polymerase II complex subunits; when associated with A-136.,MUTAGEN:C->A: Abolishes interaction with RNA polymerase II c…
ENSG00000107651	-	SEC23 interacting protein(SEC23IP)	Homo sapiens		GO:0006886~intracellular protein transport,GO:0006888~ER to Golgi vesicle-mediated transport,GO:0007030~Golgi organization,	GO:0005737~cytoplasm,GO:0005783~endoplasmic reticulum,GO:0005793~endoplasmic reticulum-Golgi intermediate compartment,GO:0005794~Golgi apparatus,GO:0005829~cytosol,GO:0012507~ER to Golgi transport vesicle membrane,GO:0030134~ER to Golgi transport vesicle,GO:0043231~intracellular membrane-bounded organelle,	GO:0003723~RNA binding,GO:0004620~phospholipase activity,GO:0005515~protein binding,GO:0046872~metal ion binding,	IPR001660:Sterile alpha motif domain,IPR004177:DDHD,IPR013761:Sterile alpha motif/pointed domain,				SM00454:SAM,SM01127:SM01127,		KW-0256~Endoplasmic reticulum,KW-0472~Membrane,KW-0968~Cytoplasmic vesicle,					KW-0597~Phosphoprotein,	COMPBIAS:Polar residues,COMPBIAS:Pro residues,DOMAIN:DDHD,DOMAIN:SAM,REGION:Disordered,REGION:Interaction with SEC23A,
ENSG00000120688	Zinc	WW domain binding protein 4(WBP4)	Homo sapiens		GO:0000398~mRNA splicing, via spliceosome,GO:0008380~RNA splicing,GO:0045292~mRNA cis splicing, via spliceosome,	GO:0005634~nucleus,GO:0005654~nucleoplasm,GO:0005681~spliceosomal complex,GO:0016607~nuclear speck,GO:0071005~U2-type precatalytic spliceosome,GO:0071011~precatalytic spliceosome,	GO:0003676~nucleic acid binding,GO:0003723~RNA binding,GO:0005515~protein binding,GO:0008270~zinc ion binding,GO:0070064~proline-rich region binding,	IPR000690:Zinc finger, C2H2-type matrin,IPR001202:WW domain,IPR003604:Zinc finger, U1-type,IPR013085:Zinc finger, U1-C type,				SM00451:ZnF_U1,SM00456:WW,	KW-0507~mRNA processing,KW-0508~mRNA splicing,	KW-0539~Nucleus,KW-0747~Spliceosome,		KW-0677~Repeat,KW-0863~Zinc-finger,	KW-0479~Metal-binding,KW-0862~Zinc,		KW-0597~Phosphoprotein,	COMPBIAS:Basic and acidic residues,COMPBIAS:Polar residues,DOMAIN:Matrin-type,DOMAIN:WW,DOMAIN:WW 1,DOMAIN:WW 2,MUTAGEN:W->A: Nearly abolishes activation of pre-mRNA splicing. Abolishes interaction with WBP11.,REGION:Disordered,REGION:Interaction with SNRNP200,ZN_FING:Matrin-type,
ENSG00000001629	Zinc	ankyrin repeat and IBR domain containing 1(ANKIB1)	Homo sapiens		GO:0000209~protein polyubiquitination,GO:0006511~ubiquitin-dependent protein catabolic process,GO:0016567~protein ubiquitination,GO:0032436~positive regulation of proteasomal ubiquitin-dependent protein catabolic process,	GO:0000151~ubiquitin ligase complex,GO:0005737~cytoplasm,	GO:0004842~ubiquitin-protein transferase activity,GO:0005515~protein binding,GO:0008270~zinc ion binding,GO:0031624~ubiquitin conjugating enzyme binding,GO:0046872~metal ion binding,GO:0061630~ubiquitin protein ligase activity,	IPR001841:Zinc finger, RING-type,IPR002110:Ankyrin repeat,IPR002867:Zinc finger, C6HC-type,IPR003903:Ubiquitin interacting motif,IPR013083:Zinc finger, RING/FYVE/PHD-type,IPR018957:Zinc finger, C3HC4 RING-type,				SM00184:RING,SM00248:ANK,SM00647:IBR,	KW-0833~Ubl conjugation pathway,			KW-0040~ANK repeat,KW-0175~Coiled coil,KW-0677~Repeat,KW-0863~Zinc-finger,	KW-0479~Metal-binding,KW-0862~Zinc,	KW-0808~Transferase,	KW-0449~Lipoprotein,KW-0519~Myristate,KW-0597~Phosphoprotein,	COMPBIAS:Polar residues,DOMAIN:RING-type,DOMAIN:UIM,LIPID:N-myristoyl glycine,REGION:Disordered,REGION:TRIAD supradomain,REPEAT:ANK,REPEAT:ANK 1,REPEAT:ANK 2,ZN_FING:IBR-type,ZN_FING:RING-type 1,ZN_FING:RING-type 2; atypical,
ENSG00000173163	Copper	copper metabolism domain containing 1(COMMD1)	Homo sapiens		GO:0006289~nucleotide-excision repair,GO:0006893~Golgi to plasma membrane transport,GO:0015031~protein transport,GO:0031398~positive regulation of protein ubiquitination,GO:0032088~negative regulation of NF-kappaB transcription factor activity,GO:0032434~regulation of proteasomal ubiquitin-dependent protein catabolic process,GO:0048227~plasma membrane to endosome transport,GO:0055070~copper ion h…	GO:0005634~nucleus,GO:0005654~nucleoplasm,GO:0005737~cytoplasm,GO:0005768~endosome,GO:0005769~early endosome,GO:0005829~cytosol,GO:0010008~endosome membrane,GO:0031462~Cul2-RING ubiquitin ligase complex,GO:0055037~recycling endosome,	GO:0005507~copper ion binding,GO:0005515~protein binding,GO:0005546~phosphatidylinositol-4,5-bisphosphate binding,GO:0005547~phosphatidylinositol-3,4,5-trisphosphate binding,GO:0019871~sodium channel inhibitor activity,GO:0042802~identical protein binding,GO:0042803~protein homodimerization activity,GO:0043325~phosphatidylinositol-3,4-bisphosphate binding,GO:0070300~phosphatidic acid binding,GO:0…	IPR017920:COMM domain,					KW-0653~Protein transport,KW-0804~Transcription,KW-0805~Transcription regulation,KW-0813~Transport,KW-0833~Ubl conjugation pathway,	KW-0472~Membrane,KW-0539~Nucleus,KW-0963~Cytoplasm,KW-0967~Endosome,KW-0968~Cytoplasmic vesicle,			KW-0186~Copper,KW-0446~Lipid-binding,KW-0479~Metal-binding,		KW-0007~Acetylation,KW-0832~Ubl conjugation,	DOMAIN:COMM,DOMAIN:COMMD1 N-terminal,MUTAGEN:H->A: Reduces copper-induced fluorescence change.,MUTAGEN:M->A: Reduces copper-induced fluorescence change.,REGION:Required for binding to PtdIns(4,5)P2,REGION:Sufficient for interaction with SLC12A2,
ENSG00000101191	Zinc	death inducer-obliterator 1(DIDO1)	Homo sapiens		GO:0006351~transcription, DNA-templated,GO:0097190~apoptotic signaling pathway,	GO:0005634~nucleus,GO:0005737~cytoplasm,GO:0005819~spindle,	GO:0003723~RNA binding,GO:0046872~metal ion binding,	IPR001965:Zinc finger, PHD-type,IPR003618:Transcription elongation factor S-II, central domain,IPR011011:Zinc finger, FYVE/PHD-type,IPR012921:Spen paralogue and orthologue SPOC, C-terminal,IPR013083:Zinc finger, RING/FYVE/PHD-type,IPR019786:Zinc finger, PHD-type, conserved site,IPR019787:Zinc finger, PHD-finger,				SM00249:PHD,SM00510:TFS2M,	KW-0053~Apoptosis,	KW-0206~Cytoskeleton,KW-0539~Nucleus,KW-0963~Cytoplasm,		KW-0863~Zinc-finger,	KW-0479~Metal-binding,KW-0862~Zinc,		KW-0007~Acetylation,KW-0488~Methylation,KW-0597~Phosphoprotein,KW-0832~Ubl conjugation,KW-1017~Isopeptide bond,	COMPBIAS:Basic and acidic residues,COMPBIAS:Polar residues,COMPBIAS:Pro residues,CROSSLNK:Glycyl lysine isopeptide (Lys-Gly) (interchain with G-Cter in SUMO2),DOMAIN:TFIIS central,MOTIF:Nuclear localization signal,MUTAGEN:W->T: Abolishes binding to H3K4me3.,REGION:Disordered,ZN_FING:PHD-type,
ENSG00000163840	Zinc	deltex E3 ubiquitin ligase 3L(DTX3L)	Homo sapiens		GO:0000077~DNA damage checkpoint,GO:0002230~positive regulation of defense response to virus by host,GO:0006302~double-strand break repair,GO:0006325~chromatin organization,GO:0006511~ubiquitin-dependent protein catabolic process,GO:0006974~cellular response to DNA damage stimulus,GO:0007219~Notch signaling pathway,GO:0008333~endosome to lysosome transport,GO:0010390~histone monoubiquitination,GO…	GO:0005634~nucleus,GO:0005654~nucleoplasm,GO:0005737~cytoplasm,GO:0005764~lysosome,GO:0005765~lysosomal membrane,GO:0005769~early endosome,GO:0005829~cytosol,GO:0031901~early endosome membrane,GO:0032991~macromolecular complex,	GO:0004842~ubiquitin-protein transferase activity,GO:0004857~enzyme inhibitor activity,GO:0005515~protein binding,GO:0008047~enzyme activator activity,GO:0019899~enzyme binding,GO:0042393~histone binding,GO:0044389~ubiquitin-like protein ligase binding,GO:0046872~metal ion binding,GO:0061630~ubiquitin protein ligase activity,GO:0097677~STAT family protein binding,	IPR001841:Zinc finger, RING-type,IPR012677:Nucleotide-binding, alpha-beta plait,IPR013083:Zinc finger, RING/FYVE/PHD-type,IPR017907:Zinc finger, RING-type, conserved site,	hsa04330:Notch signaling pathway,			SM00184:RING,	KW-0051~Antiviral defense,KW-0227~DNA damage,KW-0234~DNA repair,KW-0391~Immunity,KW-0399~Innate immunity,KW-0653~Protein transport,KW-0813~Transport,KW-0833~Ubl conjugation pathway,KW-0945~Host-virus interaction,	KW-0458~Lysosome,KW-0472~Membrane,KW-0539~Nucleus,KW-0963~Cytoplasm,KW-0967~Endosome,		KW-0863~Zinc-finger,	KW-0479~Metal-binding,KW-0862~Zinc,	KW-0156~Chromatin regulator,KW-0808~Transferase,	KW-0007~Acetylation,KW-0597~Phosphoprotein,KW-0832~Ubl conjugation,	COMPBIAS:Polar residues,MUTAGEN:C->A: Loss of catalytic activity but does not affect its capacity to inhibit ITCH catalytic activity; when associated with A-561 and A-596.,MUTAGEN:C->A: Loss of catalytic activity but does not affect its capacity to inhibit ITCH catalytic activity; when associated with A-561 and A-599.,MUTAGEN:C->A: Loss of catalytic activity but does not affect its capacity to in…
ENSG00000213930	Zinc	galactose-1-phosphate uridylyltransferase(GALT)	Homo sapiens	h_g1pPathway:Leloir pathway of galactose metabolism,	GO:0006011~UDP-glucose metabolic process,GO:0006012~galactose metabolic process,GO:0006258~UDP-glucose catabolic process,GO:0019388~galactose catabolic process,GO:0033499~galactose catabolic process via UDP-galactose,	GO:0005737~cytoplasm,GO:0005794~Golgi apparatus,GO:0005829~cytosol,	GO:0005515~protein binding,GO:0008108~UDP-glucose:hexose-1-phosphate uridylyltransferase activity,GO:0008270~zinc ion binding,GO:0016740~transferase activity,GO:0046316~gluconokinase activity,	IPR001937:Galactose-1-phosphate uridyl transferase, class I,IPR005849:Galactose-1-phosphate uridyl transferase, N-terminal,IPR005850:Galactose-1-phosphate uridyl transferase, C-terminal,IPR019779:Galactose-1-phosphate uridyl transferase, class I His-active site,	hsa00052:Galactose metabolism,hsa00520:Amino sugar and nucleotide sugar metabolism,hsa01100:Metabolic pathways,hsa01250:Biosynthesis of nucleotide sugars,hsa04917:Prolactin signaling pathway,	230400~Galactosemia,	PIRSF000808:galactose-1-phosphate uridylyltransferase,		KW-0119~Carbohydrate metabolism,KW-0299~Galactose metabolism,		KW-0225~Disease variant,KW-0898~Cataract,		KW-0408~Iron,KW-0479~Metal-binding,KW-0862~Zinc,	KW-0548~Nucleotidyltransferase,KW-0808~Transferase,		ACT_SITE:Tele-UMP-histidine intermediate,BINDING:in other chain,COMPBIAS:Polar residues,DOMAIN:Galactose-1-phosphate uridyl transferase C-terminal,DOMAIN:Galactose-1-phosphate uridyl transferase N-terminal,REGION:Disordered,
ENSG00000132740	Zinc	immunoglobulin mu DNA binding protein 2(IGHMBP2)	Homo sapiens		GO:0006260~DNA replication,GO:0006281~DNA repair,GO:0006310~DNA recombination,GO:0006412~translation,GO:0010501~RNA secondary structure unwinding,GO:0032508~DNA duplex unwinding,	GO:0005634~nucleus,GO:0005654~nucleoplasm,GO:0005737~cytoplasm,GO:0016020~membrane,GO:0016604~nuclear body,GO:0030424~axon,GO:0030426~growth cone,GO:1990904~ribonucleoprotein complex,	GO:0000049~tRNA binding,GO:0003676~nucleic acid binding,GO:0003677~DNA binding,GO:0003678~DNA helicase activity,GO:0003697~single-stranded DNA binding,GO:0003723~RNA binding,GO:0003727~single-stranded RNA binding,GO:0004386~helicase activity,GO:0005515~protein binding,GO:0005524~ATP binding,GO:0008094~DNA-dependent ATPase activity,GO:0008134~transcription factor binding,GO:0008186~RNA-dependent A…	IPR000058:Zinc finger, AN1-type,IPR001374:Single-stranded nucleic acid binding R3H,IPR003593:AAA+ ATPase domain,IPR004483:DNA helicase, putative,IPR014001:Helicase, superfamily 1/2, ATP-binding domain,IPR027417:P-loop containing nucleoside triphosphate hydrolase,		604320~Neuronopathy, distal hereditary motor, type VI,616155~Charcot-Marie-Tooth disease, axonal, type 2S,		SM00154:ZnF_AN1,SM00382:AAA,SM00393:R3H,SM00487:DEXDc,	KW-0804~Transcription,KW-0805~Transcription regulation,	KW-0539~Nucleus,KW-0963~Cytoplasm,KW-0966~Cell projection,	KW-0144~Charcot-Marie-Tooth disease,KW-0225~Disease variant,KW-0523~Neurodegeneration,KW-0622~Neuropathy,	KW-0175~Coiled coil,KW-0863~Zinc-finger,	KW-0067~ATP-binding,KW-0479~Metal-binding,KW-0547~Nucleotide-binding,KW-0862~Zinc,	KW-0010~Activator,KW-0238~DNA-binding,KW-0347~Helicase,KW-0378~Hydrolase,KW-0687~Ribonucleoprotein,KW-0694~RNA-binding,KW-0820~tRNA-binding,	KW-0007~Acetylation,	COMPBIAS:Basic and acidic residues,COMPBIAS:Polar residues,COMPBIAS:Pro residues,DOMAIN:AAA+ ATPase,DOMAIN:AN1-type,DOMAIN:DNA2/NAM7 helicase helicase,DOMAIN:Helicase ATP-binding,DOMAIN:R3H,MOTIF:Nuclear localization signal,REGION:Disordered,REGION:SS DNA-binding,ZN_FING:AN1-type,
ENSG00000138413	Magnesium	isocitrate dehydrogenase (NADP(+)) 1(IDH1)	Homo sapiens		GO:0006097~glyoxylate cycle,GO:0006099~tricarboxylic acid cycle,GO:0006102~isocitrate metabolic process,GO:0006103~2-oxoglutarate metabolic process,GO:0006739~NADP metabolic process,GO:0006749~glutathione metabolic process,GO:0006979~response to oxidative stress,GO:0008585~female gonad development,GO:0048545~response to steroid hormone,GO:0060696~regulation of phospholipid catabolic process,GO:00…	GO:0005576~extracellular region,GO:0005737~cytoplasm,GO:0005739~mitochondrion,GO:0005777~peroxisome,GO:0005782~peroxisomal matrix,GO:0005829~cytosol,GO:0034774~secretory granule lumen,GO:0070062~extracellular exosome,GO:1904724~tertiary granule lumen,GO:1904813~ficolin-1-rich granule lumen,	GO:0000287~magnesium ion binding,GO:0004450~isocitrate dehydrogenase (NADP+) activity,GO:0005515~protein binding,GO:0042802~identical protein binding,GO:0042803~protein homodimerization activity,GO:0045296~cadherin binding,GO:0046872~metal ion binding,GO:0050661~NADP binding,GO:0051287~NAD binding,	IPR004790:Isocitrate dehydrogenase NADP-dependent,IPR019818:Isocitrate/isopropylmalate dehydrogenase, conserved site,IPR024084:Isopropylmalate dehydrogenase-like domain,	hsa00020:Citrate cycle (TCA cycle),hsa00480:Glutathione metabolism,hsa01100:Metabolic pathways,hsa01200:Carbon metabolism,hsa01210:2-Oxocarboxylic acid metabolism,hsa01230:Biosynthesis of amino acids,hsa04146:Peroxisome,hsa05230:Central carbon metabolism in cancer,	137800~Glioma, susceptibility to, somatic,	PIRSF000108:isocitrate dehydrogenase (NADP),	SM01329:SM01329,	KW-0329~Glyoxylate bypass,KW-0816~Tricarboxylic acid cycle,	KW-0576~Peroxisome,KW-0963~Cytoplasm,			KW-0460~Magnesium,KW-0464~Manganese,KW-0479~Metal-binding,KW-0521~NADP,	KW-0560~Oxidoreductase,	KW-0007~Acetylation,KW-0597~Phosphoprotein,	BINDING:in other chain,DOMAIN:Isopropylmalate dehydrogenase-like,SITE:Critical for catalysis,
ENSG00000070495	Iron	jumonji domain containing 6, arginine demethylase and lysine hydroxylase(JMJD6)	Homo sapiens		GO:0001822~kidney development,GO:0002040~sprouting angiogenesis,GO:0006325~chromatin organization,GO:0006338~chromatin remodeling,GO:0006397~mRNA processing,GO:0006482~protein demethylation,GO:0006909~phagocytosis,GO:0007166~cell surface receptor signaling pathway,GO:0007507~heart development,GO:0008380~RNA splicing,GO:0018395~peptidyl-lysine hydroxylation to 5-hydroxy-L-lysine,GO:0030324~lung de…	GO:0005634~nucleus,GO:0005654~nucleoplasm,GO:0005730~nucleolus,GO:0005737~cytoplasm,GO:0005829~cytosol,GO:0005886~plasma membrane,GO:1990904~ribonucleoprotein complex,	GO:0003723~RNA binding,GO:0003727~single-stranded RNA binding,GO:0005506~iron ion binding,GO:0005515~protein binding,GO:0008168~methyltransferase activity,GO:0032451~demethylase activity,GO:0032452~histone demethylase activity,GO:0033746~histone demethylase activity (H3-R2 specific),GO:0033749~histone demethylase activity (H4-R3 specific),GO:0035515~oxidative RNA demethylase activity,GO:0038023~s…	IPR003347:JmjC domain,				SM00558:JmjC,	KW-0221~Differentiation,KW-0507~mRNA processing,KW-0508~mRNA splicing,KW-0804~Transcription,KW-0805~Transcription regulation,	KW-0539~Nucleus,KW-0963~Cytoplasm,			KW-0408~Iron,KW-0479~Metal-binding,	KW-0156~Chromatin regulator,KW-0217~Developmental protein,KW-0223~Dioxygenase,KW-0489~Methyltransferase,KW-0560~Oxidoreductase,KW-0675~Receptor,KW-0694~RNA-binding,KW-0808~Transferase,KW-9996~Developmental protein,	KW-0597~Phosphoprotein,	COMPBIAS:Basic and acidic residues,COMPBIAS:Polar residues,DOMAIN:JmjC,MOTIF:Nuclear localization signal 1,MOTIF:Nuclear localization signal 2,MOTIF:Nuclear localization signal 3,MOTIF:Nuclear localization signal 4,MOTIF:Nuclear localization signal 5,MUTAGEN:D->A: Loss of arginine demethylase and a lysyl-hydroxylase activities; when associated with A-187 and A-273.,MUTAGEN:E->A: Impairs both hydr…
ENSG00000121897	Fe	lipoic acid synthetase(LIAS)	Homo sapiens		GO:0001843~neural tube closure,GO:0006954~inflammatory response,GO:0006979~response to oxidative stress,GO:0009107~lipoate biosynthetic process,GO:0009249~protein lipoylation,GO:0032496~response to lipopolysaccharide,	GO:0005739~mitochondrion,GO:0005759~mitochondrial matrix,	GO:0016992~lipoate synthase activity,GO:0046872~metal ion binding,GO:0051539~4 iron, 4 sulfur cluster binding,	IPR003698:Lipoyl synthase,IPR006638:Elongator protein 3/MiaB/NifB,IPR007197:Radical SAM,IPR013785:Aldolase-type TIM barrel,	hsa00785:Lipoic acid metabolism,hsa01100:Metabolic pathways,hsa01240:Biosynthesis of cofactors,	614462~Hyperglycinemia, lactic acidosis, and seizures,	PIRSF005963:lipoyl synthase,	SM00729:Elp3,		KW-0496~Mitochondrion,	KW-0225~Disease variant,	KW-0809~Transit peptide,	KW-0004~4Fe-4S,KW-0408~Iron,KW-0411~Iron-sulfur,KW-0479~Metal-binding,KW-0949~S-adenosyl-L-methionine,	KW-0808~Transferase,		DOMAIN:Lipoyl synthase N-terminal,DOMAIN:Radical SAM core,TRANSIT:Mitochondrion,
ENSG00000123213	Zinc	neurolysin(NLN)	Homo sapiens		GO:0006111~regulation of gluconeogenesis,GO:0006508~proteolysis,GO:0006518~peptide metabolic process,GO:0007186~G-protein coupled receptor signaling pathway,GO:1902809~regulation of skeletal muscle fiber differentiation,	GO:0005576~extracellular region,GO:0005758~mitochondrial intermembrane space,GO:0005829~cytosol,GO:0005886~plasma membrane,	GO:0004222~metalloendopeptidase activity,GO:0042277~peptide binding,GO:0046872~metal ion binding,	IPR001567:Peptidase M3A/M3B,IPR024077:Neurolysin/Thimet oligopeptidase, domain 2,IPR024079:Metallopeptidase, catalytic domain,IPR024080:Neurolysin/Thimet oligopeptidase, N-terminal,	hsa04614:Renin-angiotensin system,					KW-0496~Mitochondrion,KW-0963~Cytoplasm,		KW-0809~Transit peptide,	KW-0479~Metal-binding,KW-0862~Zinc,	KW-0378~Hydrolase,KW-0482~Metalloprotease,KW-0645~Protease,	KW-0007~Acetylation,	DOMAIN:Peptidase M3A/M3B catalytic,TRANSIT:Mitochondrion,
ENSG00000025434	Zinc	nuclear receptor subfamily 1 group H member 3(NR1H3)	Homo sapiens	h_fxrPathway:FXR and LXR Regulation of Cholesterol Metabolism,h_nuclearRsPathway:Nuclear Receptors in Lipid Metabolism and Toxicity,h_PparaPathway:Mechanism of Gene Regulation by Peroxisome Proliferators via PPARa(alpha),	GO:0000122~negative regulation of transcription from RNA polymerase II promoter,GO:0006629~lipid metabolic process,GO:0009755~hormone-mediated signaling pathway,GO:0010745~negative regulation of macrophage derived foam cell differentiation,GO:0010867~positive regulation of triglyceride biosynthetic process,GO:0010875~positive regulation of cholesterol efflux,GO:0010887~negative regulation of chol…	GO:0000785~chromatin,GO:0005634~nucleus,GO:0005654~nucleoplasm,GO:0005737~cytoplasm,GO:0005829~cytosol,GO:0043235~receptor complex,GO:0090575~RNA polymerase II transcription factor complex,	GO:0000976~transcription regulatory region sequence-specific DNA binding,GO:0000978~RNA polymerase II core promoter proximal region sequence-specific DNA binding,GO:0000981~RNA polymerase II transcription factor activity, sequence-specific DNA binding,GO:0001228~transcriptional activator activity, RNA polymerase II transcription regulatory region sequence-specific binding,GO:0003677~DNA binding,G…	IPR000536:Nuclear hormone receptor, ligand-binding, core,IPR001628:Zinc finger, nuclear hormone receptor-type,IPR001723:Steroid hormone receptor,IPR013088:Zinc finger, NHR/GATA-type,IPR023257:Liver X receptor,	hsa03320:PPAR signaling pathway,hsa04148:Efferocytosis,hsa04931:Insulin resistance,hsa04932:Non-alcoholic fatty liver disease,hsa05160:Hepatitis C,			SM00399:ZnF_C4,SM00430:HOLI,	KW-0804~Transcription,KW-0805~Transcription regulation,	KW-0539~Nucleus,KW-0963~Cytoplasm,		KW-0863~Zinc-finger,	KW-0479~Metal-binding,KW-0862~Zinc,	KW-0010~Activator,KW-0238~DNA-binding,KW-0675~Receptor,	KW-0832~Ubl conjugation,	COMPBIAS:Basic and acidic residues,COMPBIAS:Polar residues,DNA_BIND:Nuclear receptor,DOMAIN:NR LBD,DOMAIN:Nuclear receptor,MUTAGEN:IVDFAK->EVDFAE: Abolishes interaction with NCOA2 without affecting interaction with GPS2; when associated with 438-A-A-439.,MUTAGEN:LL->AA: Abolishes interaction with NCOA2 without affecting interaction with GPS2; when associated with 268-A--A-273.,REGION:Disordered,R…
ENSG00000115020	Zinc	phosphoinositide kinase, FYVE-type zinc finger containing(PIKFYVE)	Homo sapiens		GO:0006612~protein targeting to membrane,GO:0006661~phosphatidylinositol biosynthetic process,GO:0019065~receptor-mediated endocytosis of virus by host cell,GO:0019886~antigen processing and presentation of exogenous peptide antigen via MHC class II,GO:0030593~neutrophil chemotaxis,GO:0032288~myelin assembly,GO:0032438~melanosome organization,GO:0034504~protein localization to nucleus,GO:0035556~…	GO:0000139~Golgi membrane,GO:0005829~cytosol,GO:0005911~cell-cell junction,GO:0010008~endosome membrane,GO:0012506~vesicle membrane,GO:0030670~phagocytic vesicle membrane,GO:0031410~cytoplasmic vesicle,GO:0031901~early endosome membrane,GO:0031902~late endosome membrane,GO:0043231~intracellular membrane-bounded organelle,GO:0045121~membrane raft,GO:0048471~perinuclear region of cytoplasm,	GO:0000285~1-phosphatidylinositol-3-phosphate 5-kinase activity,GO:0004674~protein serine/threonine kinase activity,GO:0004712~protein serine/threonine/tyrosine kinase activity,GO:0005515~protein binding,GO:0005524~ATP binding,GO:0008270~zinc ion binding,GO:0016308~1-phosphatidylinositol-4-phosphate 5-kinase activity,GO:0016887~ATPase activity,GO:0043813~phosphatidylinositol-3,5-bisphosphate 5-ph…	IPR000306:Zinc finger, FYVE-type,IPR000591:DEP domain,IPR002423:Chaperonin Cpn60/TCP-1,IPR002498:Phosphatidylinositol-4-phosphate 5-kinase, core,IPR011011:Zinc finger, FYVE/PHD-type,IPR013083:Zinc finger, RING/FYVE/PHD-type,IPR017455:Zinc finger, FYVE-related,IPR027409:GroEL-like apical domain,IPR027410:TCP-1-like chaperonin intermediate domain,IPR027484:Phosphatidylinositol-4-phosphate 5-kinase,…	hsa00562:Inositol phosphate metabolism,hsa01100:Metabolic pathways,hsa04070:Phosphatidylinositol signaling system,hsa04145:Phagosome,hsa04810:Regulation of actin cytoskeleton,	121850~Corneal fleck dystrophy,		SM00049:DEP,SM00064:FYVE,SM00330:PIPKc,	KW-0443~Lipid metabolism,KW-0945~Host-virus interaction,	KW-0472~Membrane,KW-0967~Endosome,KW-0968~Cytoplasmic vesicle,	KW-0225~Disease variant,KW-1212~Corneal dystrophy,	KW-0863~Zinc-finger,	KW-0067~ATP-binding,KW-0479~Metal-binding,KW-0547~Nucleotide-binding,KW-0862~Zinc,	KW-0418~Kinase,KW-0808~Transferase,	KW-0007~Acetylation,KW-0597~Phosphoprotein,	COMPBIAS:Basic and acidic residues,COMPBIAS:Polar residues,DOMAIN:DEP,DOMAIN:FYVE-type,DOMAIN:PIPK,MUTAGEN:K->E: Loss of autophosphorylation. Loss of phosphatidylinositol 3-phosphate 5-kinase activity.,MUTAGEN:S->A: No effect on phosphatidylinositol 3-phosphate 5-kinase activity.,MUTAGEN:S->E: Reduces 2-folds phosphatidylinositol 3-phosphate 5-kinase activity.,REGION:Catalytic,REGION:Chaperonin-l…
ENSG00000128059	Iron-sulfur cluster	phosphoribosyl pyrophosphate amidotransferase(PPAT)	Homo sapiens		GO:0006164~purine nucleotide biosynthetic process,GO:0006177~GMP biosynthetic process,GO:0006189~'de novo' IMP biosynthetic process,GO:0006541~glutamine metabolic process,GO:0009113~purine nucleobase biosynthetic process,GO:0009116~nucleoside metabolic process,GO:0044208~'de novo' AMP biosynthetic process,GO:0097294~'de novo' XMP biosynthetic process,	GO:0005829~cytosol,GO:0016021~integral component of membrane,	GO:0004044~amidophosphoribosyltransferase activity,GO:0016740~transferase activity,GO:0046872~metal ion binding,GO:0051536~iron-sulfur cluster binding,GO:0051539~4 iron, 4 sulfur cluster binding,	IPR000836:Phosphoribosyltransferase domain,IPR005854:Amidophosphoribosyl transferase,IPR017932:Glutamine amidotransferase type 2 domain,	hsa00230:Purine metabolism,hsa00250:Alanine, aspartate and glutamate metabolism,hsa01100:Metabolic pathways,		PIRSF000485:amidophosphoribosyltransferase,		KW-0658~Purine biosynthesis,	KW-0472~Membrane,		KW-0315~Glutamine amidotransferase,KW-0812~Transmembrane,KW-1133~Transmembrane helix,	KW-0004~4Fe-4S,KW-0408~Iron,KW-0411~Iron-sulfur,KW-0460~Magnesium,KW-0479~Metal-binding,	KW-0021~Allosteric enzyme,KW-0328~Glycosyltransferase,KW-0808~Transferase,	KW-0007~Acetylation,	ACT_SITE:Nucleophile,DOMAIN:Glutamine amidotransferase type-2,DOMAIN:Phosphoribosyltransferase,TRANSMEM:Helical,
ENSG00000162409	Calcium	protein kinase AMP-activated catalytic subunit alpha 2(PRKAA2)	Homo sapiens	h_chrebpPathway:ChREBP regulation by carbohydrates and cAMP,h_leptinPathway:Reversal of Insulin Resistance by Leptin,	GO:0006325~chromatin organization,GO:0006338~chromatin remodeling,GO:0006468~protein phosphorylation,GO:0006633~fatty acid biosynthetic process,GO:0006695~cholesterol biosynthetic process,GO:0006914~autophagy,GO:0007165~signal transduction,GO:0008610~lipid biosynthetic process,GO:0010508~positive regulation of autophagy,GO:0010629~negative regulation of gene expression,GO:0014850~response to musc…	GO:0005634~nucleus,GO:0005654~nucleoplasm,GO:0005737~cytoplasm,GO:0005794~Golgi apparatus,GO:0005829~cytosol,GO:0010494~cytoplasmic stress granule,GO:0016021~integral component of membrane,GO:0016607~nuclear speck,GO:0030424~axon,GO:0030425~dendrite,GO:0031588~nucleotide-activated protein kinase complex,GO:0043025~neuronal cell body,	GO:0003682~chromatin binding,GO:0004672~protein kinase activity,GO:0004674~protein serine/threonine kinase activity,GO:0004679~AMP-activated protein kinase activity,GO:0004712~protein serine/threonine/tyrosine kinase activity,GO:0005515~protein binding,GO:0005524~ATP binding,GO:0016301~kinase activity,GO:0035174~histone serine kinase activity,GO:0046872~metal ion binding,GO:0047322~[hydroxymethyl…	IPR000719:Protein kinase, catalytic domain,IPR008271:Serine/threonine-protein kinase, active site,IPR011009:Protein kinase-like domain,IPR017441:Protein kinase, ATP binding site,	hsa04068:FoxO signaling pathway,hsa04140:Autophagy - animal,hsa04150:mTOR signaling pathway,hsa04151:PI3K-Akt signaling pathway,hsa04152:AMPK signaling pathway,hsa04211:Longevity regulating pathway,hsa04213:Longevity regulating pathway - multiple species,hsa04371:Apelin signaling pathway,hsa04530:Tight junction,hsa04710:Circadian rhythm,hsa04714:Thermogenesis,hsa04910:Insulin signaling pathway,hs…			SM00220:S_TKc,	KW-0072~Autophagy,KW-0090~Biological rhythms,KW-0152~Cholesterol biosynthesis,KW-0153~Cholesterol metabolism,KW-0275~Fatty acid biosynthesis,KW-0276~Fatty acid metabolism,KW-0443~Lipid metabolism,KW-0444~Lipid biosynthesis,KW-0752~Steroid biosynthesis,KW-0753~Steroid metabolism,KW-0756~Sterol biosynthesis,KW-0804~Transcription,KW-0805~Transcription regulation,KW-0879~Wnt signaling pathway,KW-1207…	KW-0472~Membrane,KW-0539~Nucleus,KW-0963~Cytoplasm,		KW-0812~Transmembrane,KW-1133~Transmembrane helix,	KW-0067~ATP-binding,KW-0460~Magnesium,KW-0479~Metal-binding,KW-0547~Nucleotide-binding,	KW-0156~Chromatin regulator,KW-0418~Kinase,KW-0723~Serine/threonine-protein kinase,KW-0808~Transferase,	KW-0597~Phosphoprotein,KW-0832~Ubl conjugation,	ACT_SITE:Proton acceptor,COMPBIAS:Polar residues,DOMAIN:Protein kinase,MUTAGEN:T->D: Phosphomimetic mutant.,REGION:AIS,REGION:Disordered,TRANSMEM:Helical,
ENSG00000170633	Zinc	ring finger protein 34(RNF34)	Homo sapiens		GO:0006511~ubiquitin-dependent protein catabolic process,GO:0006915~apoptotic process,GO:0016567~protein ubiquitination,GO:0035872~nucleotide-binding domain, leucine rich repeat containing receptor signaling pathway,GO:0043161~proteasome-mediated ubiquitin-dependent protein catabolic process,GO:0070417~cellular response to cold,GO:0070936~protein K48-linked ubiquitination,GO:1901796~regulation of…	GO:0005634~nucleus,GO:0005654~nucleoplasm,GO:0005737~cytoplasm,GO:0005829~cytosol,GO:0005886~plasma membrane,GO:0012505~endomembrane system,GO:0016604~nuclear body,GO:0016607~nuclear speck,	GO:0002039~p53 binding,GO:0005515~protein binding,GO:0031625~ubiquitin protein ligase binding,GO:0046872~metal ion binding,GO:0061630~ubiquitin protein ligase activity,GO:1901981~phosphatidylinositol phosphate binding,	IPR001841:Zinc finger, RING-type,IPR011011:Zinc finger, FYVE/PHD-type,IPR013083:Zinc finger, RING/FYVE/PHD-type,				SM00184:RING,	KW-0053~Apoptosis,KW-0833~Ubl conjugation pathway,	KW-0472~Membrane,KW-0539~Nucleus,KW-0963~Cytoplasm,KW-1003~Cell membrane,		KW-0677~Repeat,KW-0863~Zinc-finger,	KW-0479~Metal-binding,KW-0862~Zinc,	KW-0808~Transferase,	KW-0597~Phosphoprotein,KW-0832~Ubl conjugation,	COMPBIAS:Acidic residues,COMPBIAS:Polar residues,DOMAIN:RING-type,DOMAIN:SAP 1,DOMAIN:SAP 2,MUTAGEN:C->A: Loss of E3 ubiquitin protein ligase activity.,MUTAGEN:H->A: Loss of E3 ubiquitin protein ligase activity.,REGION:Disordered,SITE:Cleavage; by caspase-3,ZN_FING:FYVE-type,ZN_FING:RING-type,
ENSG00000122435	Zinc	tRNA methyltransferase 13 homolog(TRMT13)	Homo sapiens		GO:0030488~tRNA methylation,		GO:0008175~tRNA methyltransferase activity,GO:0046872~metal ion binding,	IPR007871:Methyltransferase TRM13,IPR021721:Zinc finger, CCCH-type, TRM13,IPR022776:TRM13/UPF0224 family, U11-48K-like CHHC zinc finger domain,					KW-0819~tRNA processing,			KW-0175~Coiled coil,KW-0863~Zinc-finger,	KW-0479~Metal-binding,KW-0862~Zinc,KW-0949~S-adenosyl-L-methionine,	KW-0489~Methyltransferase,KW-0808~Transferase,	KW-0007~Acetylation,	COMPBIAS:Basic and acidic residues,DOMAIN:CHHC U11-48K-type,REGION:Disordered,ZN_FING:CHHC U11-48K-type,
ENSG00000078900	Zinc	tumor protein p73(TP73)	Homo sapiens	h_atmPathway:ATM Signaling Pathway,	GO:0001822~kidney development,GO:0006298~mismatch repair,GO:0006357~regulation of transcription from RNA polymerase II promoter,GO:0006915~apoptotic process,GO:0006974~cellular response to DNA damage stimulus,GO:0007049~cell cycle,GO:0007346~regulation of mitotic cell cycle,GO:0008285~negative regulation of cell proliferation,GO:0008630~intrinsic apoptotic signaling pathway in response to DNA dam…	GO:0000785~chromatin,GO:0005634~nucleus,GO:0005654~nucleoplasm,GO:0005737~cytoplasm,GO:0005794~Golgi apparatus,GO:0005829~cytosol,GO:0030054~cell junction,GO:0043231~intracellular membrane-bounded organelle,	GO:0000976~transcription regulatory region sequence-specific DNA binding,GO:0000978~RNA polymerase II core promoter proximal region sequence-specific DNA binding,GO:0000981~RNA polymerase II transcription factor activity, sequence-specific DNA binding,GO:0001222~transcription corepressor binding,GO:0001228~transcriptional activator activity, RNA polymerase II transcription regulatory region seque…	IPR001660:Sterile alpha motif domain,IPR002117:p53 tumour suppressor family,IPR008967:p53-like transcription factor, DNA-binding,IPR010991:p53, tetramerisation domain,IPR011615:p53, DNA-binding domain,IPR012346:p53/RUNT-type transcription factor, DNA-binding domain,IPR013761:Sterile alpha motif/pointed domain,	hsa04115:p53 signaling pathway,hsa04390:Hippo signaling pathway,hsa04722:Neurotrophin signaling pathway,hsa05162:Measles,	619466~Ciliary dyskinesia, primary, 47, and lissencephaly,		SM00454:SAM,	KW-0053~Apoptosis,KW-0131~Cell cycle,KW-0804~Transcription,KW-0805~Transcription regulation,KW-0945~Host-virus interaction,	KW-0539~Nucleus,KW-0963~Cytoplasm,	KW-0043~Tumor suppressor,KW-0225~Disease variant,KW-0451~Lissencephaly,KW-0990~Primary ciliary dyskinesia,KW-1186~Ciliopathy,		KW-0479~Metal-binding,KW-0862~Zinc,	KW-0010~Activator,KW-0238~DNA-binding,	KW-0597~Phosphoprotein,KW-0832~Ubl conjugation,KW-1017~Isopeptide bond,	COMPBIAS:Polar residues,CROSSLNK:Glycyl lysine isopeptide (Lys-Gly) (interchain with G-Cter in SUMO); in isoform Alpha,CROSSLNK:Glycyl lysine isopeptide (Lys-Gly) (interchain with G-Cter in SUMO2),DOMAIN:SAM,DOMAIN:p53 DNA-binding,DOMAIN:p53 tetramerisation,MOTIF:PPxY motif,MUTAGEN:K->R: Strongly diminishes sumoylation but does not affect transcriptional activity.,MUTAGEN:T->A: Impaired phosphory…
ENSG00000166140	Zinc	zinc finger FYVE-type containing 19(ZFYVE19)	Homo sapiens		GO:0009838~abscission,GO:0032466~negative regulation of cytokinesis,GO:0044878~mitotic cytokinesis checkpoint,GO:0051301~cell division,	GO:0005737~cytoplasm,GO:0005813~centrosome,GO:0030496~midbody,GO:0032154~cleavage furrow,GO:0090543~Flemming body,	GO:0005515~protein binding,GO:0032266~phosphatidylinositol-3-phosphate binding,GO:0046872~metal ion binding,	IPR000306:Zinc finger, FYVE-type,IPR011011:Zinc finger, FYVE/PHD-type,IPR013083:Zinc finger, RING/FYVE/PHD-type,IPR017455:Zinc finger, FYVE-related,		619849~Cholestasis, progressive familial intrahepatic, 9,		SM00064:FYVE,	KW-0131~Cell cycle,KW-0132~Cell division,	KW-0206~Cytoskeleton,KW-0963~Cytoplasm,	KW-0225~Disease variant,KW-0656~Proto-oncogene,KW-0988~Intrahepatic cholestasis,KW-1186~Ciliopathy,	KW-0175~Coiled coil,KW-0863~Zinc-finger,	KW-0446~Lipid-binding,KW-0479~Metal-binding,KW-0862~Zinc,		KW-0597~Phosphoprotein,KW-0832~Ubl conjugation,KW-1017~Isopeptide bond,	COMPBIAS:Polar residues,CROSSLNK:Glycyl lysine isopeptide (Lys-Gly) (interchain with G-Cter in SUMO2),DOMAIN:FYVE-type,MOTIF:MIM1-A,MOTIF:MIM1-B,MUTAGEN:R->A: Abolishes binding to phosphatidylinositol-3-phosphate (PtdIns(3)P) without affecting localization to the midbody.,REGION:Disordered,SITE:Breakpoint for translocation to form KMT2A/MLL1-ZFYVE19,ZN_FING:FYVE-type,
ENSG00000100711	Zinc	zinc finger FYVE-type containing 21(ZFYVE21)	Homo sapiens			GO:0005768~endosome,GO:0005925~focal adhesion,	GO:0005515~protein binding,GO:0046872~metal ion binding,	IPR000306:Zinc finger, FYVE-type,IPR011011:Zinc finger, FYVE/PHD-type,IPR013083:Zinc finger, RING/FYVE/PHD-type,IPR017455:Zinc finger, FYVE-related,				SM00064:FYVE,		KW-0965~Cell junction,KW-0967~Endosome,KW-0968~Cytoplasmic vesicle,		KW-0863~Zinc-finger,	KW-0479~Metal-binding,KW-0862~Zinc,			COMPBIAS:Basic and acidic residues,COMPBIAS:Pro residues,DOMAIN:Zinc finger FYVE,MUTAGEN:HH->NN: Diffuse cytoplasmic localization.,REGION:Disordered,REGION:PH-like,ZN_FING:FYVE-type,
ENSG00000168826	Zinc	zinc finger and BTB domain containing 49(ZBTB49)	Homo sapiens		GO:0000122~negative regulation of transcription from RNA polymerase II promoter,GO:0001817~regulation of cytokine production,GO:0002682~regulation of immune system process,GO:0006221~pyrimidine nucleotide biosynthetic process,GO:0006357~regulation of transcription from RNA polymerase II promoter,GO:0007049~cell cycle,GO:0008285~negative regulation of cell proliferation,GO:0045944~positive regulat…	GO:0005634~nucleus,GO:0005654~nucleoplasm,GO:0005737~cytoplasm,GO:0005829~cytosol,GO:0015630~microtubule cytoskeleton,	GO:0000978~RNA polymerase II core promoter proximal region sequence-specific DNA binding,GO:0001223~transcription coactivator binding,GO:0001227~transcriptional repressor activity, RNA polymerase II transcription regulatory region sequence-specific binding,GO:0005515~protein binding,GO:0043565~sequence-specific DNA binding,GO:0046872~metal ion binding,	IPR000210:BTB/POZ-like,IPR011333:BTB/POZ fold,IPR013087:Zinc finger C2H2-type/integrase DNA-binding domain,				SM00225:BTB,SM00355:ZnF_C2H2,	KW-0131~Cell cycle,KW-0665~Pyrimidine biosynthesis,KW-0804~Transcription,KW-0805~Transcription regulation,	KW-0539~Nucleus,KW-0963~Cytoplasm,		KW-0677~Repeat,KW-0863~Zinc-finger,	KW-0479~Metal-binding,KW-0862~Zinc,	KW-0010~Activator,KW-0238~DNA-binding,		COMPBIAS:Basic and acidic residues,COMPBIAS:Polar residues,DOMAIN:BTB,DOMAIN:C2H2-type,REGION:Disordered,ZN_FING:C2H2-type 1,ZN_FING:C2H2-type 2,ZN_FING:C2H2-type 3,ZN_FING:C2H2-type 4,ZN_FING:C2H2-type 5,ZN_FING:C2H2-type 6,ZN_FING:C2H2-type 7,
ENSG00000198839	Zinc	zinc finger protein 277(ZNF277)	Homo sapiens		GO:0070301~cellular response to hydrogen peroxide,GO:2000772~regulation of cellular senescence,	GO:0005634~nucleus,	GO:0000978~RNA polymerase II core promoter proximal region sequence-specific DNA binding,GO:0046872~metal ion binding,	IPR013087:Zinc finger C2H2-type/integrase DNA-binding domain,				SM00355:ZnF_C2H2,	KW-0804~Transcription,KW-0805~Transcription regulation,	KW-0539~Nucleus,		KW-0677~Repeat,KW-0863~Zinc-finger,	KW-0479~Metal-binding,KW-0862~Zinc,	KW-0238~DNA-binding,	KW-0007~Acetylation,	DOMAIN:C2H2-type,DOMAIN:ZN622/Rei1/Reh1 zinc finger C2H2-type,MUTAGEN:CLFCEKQAETIEKLYVHMEDAH->SLFCEKQAETIEKLYVHMEDAA: Drastic reduction in binding to RPS2.,MUTAGEN:CLYCEKTFRDKNTLKDHMRKKQH->SLYCEKTFRDKNTLKDHMRKKQA: Modest reduction in binding to RPS2.,MUTAGEN:CMFCNEEFLGNRSVILNHMAREH->SMFCNEEFLGNRSVILNHMAREA: Modest reduction in binding to RPS2.,MUTAGEN:CYGCHVKFKSKADLRTHMEETKH->SYGCHVKFKSKADLRTHMEE…
