# Supplementary material for: Lineage-associated Human Divergently-paired Genes Exhibit Structural and Regulatory Characteristics
Source: Genomics Proteomics Bioinformatics. 2025 Jun 26;23(4):qzaf058. doi: 10.1093/gpbjnl/qzaf058 (PMC12672016; doi:10.1093/gpbjnl/qzaf058)
Supplement: qzaf058_Supplementary_Data [file qzaf058_supplementary_data.zip › TableS6.xlsx]

## Sheet: TableS3_generally_coexpressed_D
Table S5 A list of DPGs that are commonly co-expressed among different tissues
ID	Symbol	Adipose-S	Adipose-VO	Adrenal_Gland	Artery-A	Artery-C	Artery-T	Brain-A	Brain-ACC	Brain-CA	Brain-CE	Brain-CH	Brain-CO	Brain-FC	Brain-HI	Brain-HY	Brain-NA	Brain-P	Brain-SC	Brain-SN	Breast-MT	Cells-Cf	Cells-EBV	Colon-S	Colon-T	Esophagus-GJ	Esophagus-M414	Esophagus-M578	Heart-AA	Heart-LV	Kidney-C	Liver	Lung	Minor_Salivary_Gland	Muscle-S	Nerve-T	Ovary	Pancreas	Pituitary	Prostate	Skin-SE	Skin	Small_Intestine-TI	Spleen	Stomach	Testis	Thyroid	Uterus	Vagina
ENSG00000197056_ENSG00000163867	ZMYM1–ZMYM6	0.734524	0.852112	0.543953	0.663692	0.731209	0.671059	0.84214	0.773408	0.7464	0.77237	0.831065	0.726686	0.760421	0.784931	0.87717	0.805374	0.746193	0.915254	0.831542	0.868844	-0.180982	0.456391	0.715813	0.723266	0.766385	0.738945	0.78204	0.746832	0.774551	0.910083	0.797397	0.683599	0.741531	0.75785	0.77377	0.784688	0.810946	0.689912	0.837797	0.692769	0.647279	0.748697	0.75003	0.784038	0.49307	0.688115	0.799671	0.835441
ENSG00000110079_ENSG00000110077	MS4A4A–MS4A6A	0.855175	0.88852	0.897553	0.922529	0.91696	0.800717	0.869927	0.873415	0.891069	0.741965	0.794879	0.808172	0.802996	0.874326	0.844974	0.899366	0.852214	0.881851	0.8992	0.860088	0.386741	0.456326	0.768572	0.864818	0.885012	0.889027	0.867636	0.867204	0.905902	0.91033	0.877812	0.697212	0.914113	0.867066	0.676938	0.918195	0.895359	0.780994	0.808828	0.87572	0.835268	0.859831	0.862958	0.921406	0.841339	0.878769	0.822783	0.797872
ENSG00000166037_ENSG00000077458	CEP57–FAM76B	0.67308	0.896717	0.545577	0.67699	0.731607	0.74231	0.81288	0.837702	0.833758	0.838836	0.880065	0.772814	0.831341	0.815888	0.816811	0.858667	0.858491	0.844099	0.899173	0.857294	0.154226	0.694355	0.636959	0.822434	0.662572	0.598873	0.780817	0.735319	0.7295	0.91292	0.582231	0.700888	0.738853	0.476651	0.769323	0.567334	0.778767	0.668114	0.736716	0.832896	0.791441	0.868618	0.805082	0.808321	0.866275	0.763653	0.707031	0.825996
ENSG00000137857_ENSG00000140254	DUOX1–DUOXA1	0.86128	0.851388	0.87284	0.645004	0.860533	0.648614	0.741247	0.544251	0.735768	0.492032	0.430948	0.760667	0.626946	0.865183	0.701993	0.730603	0.716393	0.760596	0.859617	0.912255	0.582632	0.390515	0.778118	0.815846	0.790367	0.793635	0.875598	0.862462	0.73033	0.776873	0.426401	0.978384	0.97223	0.554487	0.842091	0.730905	0.538017	0.742186	0.959339	0.877654	0.890278	0.714031	0.333122	0.978929	0.432344	0.813607	0.702185	0.966269
ENSG00000103253_ENSG00000162004	HAGHL–CCDC78	0.720305	0.849107	0.792332	0.821989	0.765597	0.783864	0.619142	0.808168	0.78855	0.686082	0.690032	0.777981	0.797705	0.752215	0.722128	0.795577	0.835663	0.800146	0.750167	0.90613	0.632491	0.68632	0.842951	0.837392	0.760457	0.780672	0.755194	0.520933	0.433089	0.953253	0.671548	0.701063	0.736414	0.536885	0.756785	0.821075	0.754641	0.832543	0.750013	0.677355	0.651293	0.964941	0.846601	0.765689	0.601048	0.832464	0.858267	0.752547
ENSG00000169031_ENSG00000081052	COL4A3–COL4A4	0.923151	0.853318	0.795182	0.686657	0.81283	0.893977	0.851201	0.823747	0.882143	0.622617	0.687806	0.779401	0.822386	0.868724	0.883068	0.870052	0.896786	0.887077	0.831498	0.89812	0.940809	0.95341	0.843903	0.859189	0.910604	0.895775	0.910678	0.886537	0.898887	0.920814	0.824045	0.785977	0.884013	0.864184	0.856559	0.857326	0.64453	0.841187	0.907295	0.643615	0.605923	0.979373	0.855663	0.763526	0.870318	0.795612	0.899814	0.960866
ENSG00000163840_ENSG00000138496	DTX3L–PARP9	0.871259	0.865411	0.911519	0.893605	0.882025	0.875565	0.939733	0.891207	0.935473	0.873135	0.902295	0.917814	0.929369	0.950957	0.910293	0.953175	0.936171	0.936548	0.914931	0.869944	0.9431	0.93286	0.896884	0.888547	0.87068	0.879294	0.908064	0.857946	0.866663	0.965834	0.823646	0.839738	0.921557	0.828503	0.852121	0.725079	0.933695	0.881924	0.899558	0.857552	0.855026	0.881818	0.863771	0.928059	0.829416	0.85484	0.774701	0.897004
ENSG00000164074_ENSG00000164073	ABHD18–MFSD8	0.790848	0.867932	0.674505	0.740038	0.76386	0.782095	0.922016	0.874459	0.936102	0.78519	0.823578	0.891802	0.922951	0.940043	0.935033	0.946855	0.957583	0.940788	0.929219	0.869301	0.570581	0.541383	0.736906	0.677196	0.777062	0.81482	0.865744	0.655315	0.569753	0.914277	0.691644	0.761914	0.832737	0.398136	0.793536	0.753325	0.766029	0.71785	0.817675	0.775376	0.790501	0.846351	0.847713	0.81423	0.783129	0.801245	0.856085	0.890731
ENSG00000164129_ENSG00000164128	NPY5R–NPY1R	0.860027	0.825556	0.904367	0.915478	0.906572	0.881577	0.822209	0.881054	0.875404	0.567756	0.576616	0.702786	0.792879	0.685809	0.908852	0.834655	0.930774	0.8036	0.706351	0.776406	0.10814	0.180386	0.690498	0.68377	0.801226	0.78687	0.621905	0.845965	0.606268	0.965926	0.514509	0.811456	0.954483	0.564169	0.791742	0.762097	0.793444	0.727783	0.707876	0.749769	0.777256	0.746454	0.914805	0.775951	-0.322726	0.903023	0.885279	0.895285
ENSG00000039123_ENSG00000067248	MTREX–DHX29	0.735531	0.845377	0.89115	0.564486	0.861182	0.717918	0.952972	0.950856	0.942776	0.788481	0.812547	0.87639	0.907606	0.944695	0.940265	0.945619	0.958352	0.966373	0.962662	0.826714	0.707502	0.602347	0.718951	0.908008	0.77304	0.787912	0.844737	0.919417	0.940949	0.940237	0.850451	0.695019	0.809521	0.800438	0.625619	0.569965	0.818107	0.723152	0.743293	0.811726	0.837652	0.802571	0.735308	0.912216	0.801891	0.647991	0.514996	0.551619
ENSG00000277075_ENSG00000273802	H2AC8–H2BC8	0.707057	0.895344	0.614806	0.862521	0.811419	0.478892	0.703769	0.605726	0.800171	0.670933	0.732152	0.688276	0.621944	0.767915	0.795718	0.773221	0.743608	0.856573	0.797423	0.923879	0.62577	0.664135	0.784508	0.872626	0.709415	0.71714	0.810313	0.837695	0.590616	0.928831	0.841195	0.923446	0.837398	0.375702	0.855909	0.936631	0.665642	0.76899	0.938717	0.758528	0.889674	0.891068	0.920008	0.86555	0.727145	0.811725	0.819786	0.929935
ENSG00000240065_ENSG00000204264	PSMB9–PSMB8	0.897395	0.904486	0.807394	0.839946	0.879933	0.880393	0.881636	0.82039	0.880708	0.791748	0.73777	0.847113	0.844829	0.898952	0.825513	0.869513	0.876717	0.837661	0.830838	0.825255	0.824459	0.617566	0.785802	0.71614	0.809916	0.804512	0.912111	0.822603	0.843075	0.928955	0.846433	0.790375	0.811032	0.824884	0.809712	0.692715	0.875671	0.693863	0.831351	0.716517	0.818227	0.919552	0.814856	0.814679	0.873722	0.80859	0.80266	0.868786
ENSG00000001629_ENSG00000001631	ANKIB1–KRIT1	0.700822	0.864418	0.767339	0.679934	0.734274	0.659257	0.867473	0.726326	0.831514	0.788192	0.850259	0.691024	0.702959	0.884422	0.856946	0.833477	0.846723	0.869839	0.861118	0.829644	0.562576	0.799663	0.772858	0.919652	0.768124	0.74944	0.869188	0.916035	0.935264	0.913167	0.712936	0.687222	0.861132	0.819275	0.632516	0.659082	0.847779	0.740146	0.842937	0.801018	0.783808	0.888609	0.868268	0.877683	0.818306	0.772252	0.495051	0.900499
ENSG00000002933_ENSG00000106565	TMEM176A–TMEM176B	0.933739	0.961317	0.950885	0.960818	0.966366	0.962205	0.94272	0.944634	0.938583	0.935962	0.940892	0.942272	0.962101	0.95432	0.943811	0.92691	0.936494	0.959589	0.920452	0.94661	0.987519	0.877874	0.947501	0.933221	0.956751	0.938513	0.961377	0.935442	0.941273	0.948102	0.881726	0.929	0.964764	0.942415	0.937398	0.835959	0.967371	0.943446	0.957773	0.951944	0.946437	0.910288	0.925285	0.926928	0.851878	0.957006	0.941138	0.950601
[truncated: 1 more columns]
